# Supplementary material for: 2-Bromo-1-(3-nitro­phen­yl)ethanone
Source: Acta Crystallogr Sect E Struct Rep Online. 2010 Dec 4;67(Pt 1):o29–30. doi: 10.1107/S1600536810049585 (PMC3050415; doi:10.1107/S1600536810049585)
Supplement: Supplementary file 1 [file e-67-00o29-sup1.cif]

##############################################################################
###                                                                        ###
###        Electronic paper (Acta Crystallographica Section E)             ###
###                                                                        ###
##############################################################################
#                                                                            #
# This CIF contains the data in a paper accepted for publication in Acta     #
# Crystallographica Section E. It conforms to the requirements of Notes      #
# for Authors for Section E, and has been peer reviewed under the auspices   #
# of the IUCr Commission on Journals.                                        #
#                                                                            #
# Full details of the Crystallographic Information File format               #
# are given in the paper "The Crystallographic Information File (CIF):       #
# a New Standard Archive File for Crystallography" by S. R. Hall, F. H.      #
# Allen and I. D. Brown [Acta Cryst. (1991), A47, 655-685].                  #
#                                                                            #
# The current version of the core CIF dictionary is obtainable from          #
# ftp://ftp.iucr.org/pub/cif_core.dic. The current version number is 2.4.    #
#                                                                            #
# Software is freely available for graphical display of the structure(s) in  #
# this CIF.  For information consult the CIF home page http://www.iucr.org/  #
# cif/home.html                                                              #
#                                                                            #
# This file may be used for bona fide research purposes within the           #
# scientific community so long as proper attribution is given to the journal # 
# article from which it was obtained.                                        #
#                                                                            #
##############################################################################
                                             
data_global
_audit_creation_method     SHELXL-97
_journal_date_recd_electronic     2010-11-23
_journal_date_accepted     2010-11-26
_journal_name_full     'Acta Crystallographica, Section E'
_journal_year     2011
_journal_volume     67
_journal_issue      1
_journal_page_first     o29
_journal_page_last     o30
_journal_paper_category     QO
_journal_coeditor_code     SJ5067
_publ_contact_author_name     'Jasinski, Jerry P.'
_publ_contact_author_address
;
Department of Chemistry
Keene State College
229 Main Street
Keene, New Hampshire 03435, USA
;
_publ_contact_author_email     jjasinski@keene.edu
_publ_contact_author_fax     ?
_publ_contact_author_phone     '603 358-2563'
_publ_section_title
;
2-Bromo-1-(3-nitrophenyl)ethanone
;
loop_
    _publ_author_name
    _publ_author_address
    'Jasinski, Jerry P.'
;
Department of Chemistry
Keene State College
229 Main Street
Keene, NH 03435-2001, USA
;
    'Butcher, Ray J.'
;
Department of Chemistry
Howard University
525 College Street NW
Washington
DC 20059, USA
;
    'Praveen, A. S.'
;
Department of Studies in Chemistry
University of Mysore
Manasagangotri, Mysore 570 006, India
;
    'Yathirajan, H. S.'
;
Department of Studies in Chemistry
University of Mysore
Manasagangotri, Mysore 570 006, India
;
    'Narayana, B.'
;
Department of Studies in Chemistry
Mangalore University
Mangalagangotri 574 199, India
;
data_I
_chemical_name_systematic
;
2-Bromo-1-(3-nitrophenyl)ethanone
;
_chemical_name_common     ?
_chemical_formula_moiety     'C8 H6 Br N O3'
_chemical_formula_sum     'C8 H6 Br N O3'
_chemical_formula_iupac     'C8 H6 Br N O3'
_chemical_formula_weight     244.05
_chemical_melting_point     ?
_symmetry_cell_setting     triclinic
_symmetry_space_group_name_H-M     'P -1'
_symmetry_space_group_name_Hall     '-P 1'
loop_
    _symmetry_equiv_pos_as_xyz
    'x, y, z'
    '-x, -y, -z'
_cell_length_a     8.8259(7)
_cell_length_b     8.8651(8)
_cell_length_c     11.6775(8)
_cell_angle_alpha     74.691(7)
_cell_angle_beta     75.174(7)
_cell_angle_gamma     78.681(7)
_cell_volume     843.76(12)
_cell_formula_units_Z     4
_cell_measurement_reflns_used     4487
_cell_measurement_theta_min     5.2186
_cell_measurement_theta_max     74.3625
_cell_measurement_temperature     123(2)
_exptl_crystal_description     plate
_exptl_crystal_colour     colorless
_exptl_crystal_size_max     0.7477
_exptl_crystal_size_mid     0.6215
_exptl_crystal_size_min     0.1895
_exptl_crystal_density_diffrn     1.921
_exptl_crystal_density_meas     ?
_exptl_crystal_density_method     'not measured'
_exptl_crystal_F_000     480
_exptl_absorpt_coefficient_mu     6.451
_exptl_absorpt_correction_type     analytical
_exptl_absorpt_process_details
;
(CrysAlis RED; Oxford Diffraction, 2007)
;
_exptl_absorpt_correction_T_min     0.066
_exptl_absorpt_correction_T_max     0.389
_exptl_special_details
;
;
_diffrn_ambient_temperature     123(2)
_diffrn_radiation_type     CuK\a
_diffrn_radiation_wavelength     1.54178
_diffrn_radiation_source     'Enhance (Cu) X-ray Source'
_diffrn_radiation_monochromator     graphite
_diffrn_measurement_device_type     'Oxford Diffraction Xcalibur Ruby Gemini'
_diffrn_measurement_method     \w
_diffrn_detector_area_resol_mean     10.5081
_diffrn_reflns_number     4708
_diffrn_reflns_av_R_equivalents     0.0529
_diffrn_reflns_av_sigmaI/netI     0.0289
_diffrn_reflns_theta_min     5.22
_diffrn_reflns_theta_max     74.52
_diffrn_reflns_theta_full     67.50
_diffrn_measured_fraction_theta_max     0.932
_diffrn_measured_fraction_theta_full     0.973
_diffrn_reflns_limit_h_min     -10
_diffrn_reflns_limit_h_max     10
_diffrn_reflns_limit_k_min     -10
_diffrn_reflns_limit_k_max     11
_diffrn_reflns_limit_l_min     -10
_diffrn_reflns_limit_l_max     14
_diffrn_standards_number     0
_diffrn_standards_interval_count     ?
_diffrn_standards_interval_time     ?
_diffrn_standards_decay_%     ?
_refine_special_details
;
Refinement of <i>F</i>^2^ against ALL reflections. The weighted <i>R</i>-factor
<i>wR</i> and goodness of fit <i>S</i> are based on <i>F</i>^2^, conventional
<i>R</i>-factors <i>R</i> are based on <i>F</i>, with <i>F</i> set to zero for
negative <i>F</i>^2^. The threshold expression of <i>F</i>^2^ >
\s(<i>F</i>^2^) is used only for calculating <i>R</i>-factors(gt) <i>etc</i>.
and is not relevant to the choice of reflections for refinement.
<i>R</i>-factors based on <i>F</i>^2^ are statistically about twice as large
as those based on <i>F</i>, and <i>R</i>- factors based on ALL data will be
even larger.
;
_reflns_number_total     3215
_reflns_number_gt     3023
_reflns_threshold_expression     I>2\s(I)
_refine_ls_structure_factor_coef     Fsqd
_refine_ls_matrix_type     full
_refine_ls_R_factor_all     0.0922
_refine_ls_R_factor_gt     0.0897
_refine_ls_wR_factor_gt     0.2450
_refine_ls_wR_factor_ref     0.2478
_refine_ls_goodness_of_fit_ref     1.121
_refine_ls_restrained_S_all     1.121
_refine_ls_number_reflns     3215
_refine_ls_number_parameters     235
_refine_ls_number_restraints     0
_refine_ls_hydrogen_treatment     constr
_refine_ls_weighting_scheme     calc
_refine_ls_weighting_details
         'calc w=1/[\s^2^(Fo^2^)+(0.1498P)^2^+8.1184P] where P=(Fo^2^+2Fc^2^)/3'
_atom_sites_solution_hydrogens     geom
_atom_sites_solution_primary     direct
_atom_sites_solution_secondary     difmap
_refine_ls_shift/su_max     ?
_refine_ls_shift/su_max_lt     0.001
_refine_ls_shift/su_mean     0.000
_refine_diff_density_max     2.386
_refine_diff_density_min     -1.834
_refine_ls_extinction_method     none
_refine_ls_extinction_coef     ?
loop_
    _atom_type_symbol
    _atom_type_description
    _atom_type_scat_dispersion_real
    _atom_type_scat_dispersion_imag
    _atom_type_scat_source
    'C' 'C' 0.0181 0.0091
                         'International Tables Vol C Tables 4.2.6.8 and 6.1.1.4'
    'H' 'H' 0.0000 0.0000
                         'International Tables Vol C Tables 4.2.6.8 and 6.1.1.4'
    'N' 'N' 0.0311 0.0180
                         'International Tables Vol C Tables 4.2.6.8 and 6.1.1.4'
    'O' 'O' 0.0492 0.0322
                         'International Tables Vol C Tables 4.2.6.8 and 6.1.1.4'
    'Br' 'Br' -0.6763 1.2805
                         'International Tables Vol C Tables 4.2.6.8 and 6.1.1.4'
_computing_data_collection     '<i>CrysAlisPRO</i> (Oxford Diffraction, 2007)'
_computing_cell_refinement     '<i>CrysAlisPRO</i> (Oxford Diffraction, 2007)'
_computing_data_reduction     '<i>CrysAlisRED</i> (Oxford Diffraction, 2007)'
_computing_structure_solution     '<i>SHELXS97</i> (Sheldrick, 2008)'
_computing_structure_refinement     '<i>SHELXL97</i> (Sheldrick, 2008))'
_computing_molecular_graphics     '<i>SHELXTL</i> (Sheldrick, 2008)'
_computing_publication_material     '<i>SHELXTL</i> (Sheldrick, 2008)'
loop_
    _atom_site_type_symbol
    _atom_site_label
    _atom_site_fract_x
    _atom_site_fract_y
    _atom_site_fract_z
    _atom_site_U_iso_or_equiv
    _atom_site_adp_type
    _atom_site_calc_flag
    _atom_site_refinement_flags
    _atom_site_occupancy
    _atom_site_disorder_assembly
    _atom_site_disorder_group
    Br Br1 0.22668(10) 0.51160(10) 0.93394(7) 0.0303(3) Uani d . 1 . .
    Br Br2 0.72920(10) -0.00313(10) 0.49047(7) 0.0301(3) Uani d . 1 . .
    O O1A 0.4973(7) 0.2908(7) 0.3052(5) 0.0323(13) Uani d . 1 . .
    O O2A 0.3515(9) 0.4156(10) 0.1781(6) 0.0471(17) Uani d . 1 . .
    O O3A 0.3683(8) 0.3750(8) 0.7146(5) 0.0341(14) Uani d . 1 . .
    O O1B 0.9660(7) -0.2309(7) 1.1190(6) 0.0343(13) Uani d . 1 . .
    O O2B 0.8390(10) -0.0778(11) 1.2376(7) 0.056(2) Uani d . 1 . .
    O O3B 0.8567(9) -0.1476(9) 0.7169(6) 0.0470(18) Uani d . 1 . .
    N N1A 0.3867(8) 0.3869(8) 0.2772(6) 0.0279(14) Uani d . 1 . .
    N N1B 0.8677(8) -0.1185(9) 1.1406(6) 0.0300(15) Uani d . 1 . .
    C C1A 0.2294(9) 0.5263(9) 0.5648(7) 0.0213(14) Uani d . 1 . .
    C C2A 0.3214(9) 0.4390(9) 0.4807(7) 0.0230(15) Uani d . 1 . .
    H H2AA 0.4027 0.3562 0.5020 0.028 Uiso calc R 1 . .
    C C3A 0.2895(9) 0.4778(9) 0.3663(7) 0.0234(15) Uani d . 1 . .
    C C4A 0.1708(9) 0.5973(9) 0.3319(7) 0.0260(16) Uani d . 1 . .
    H H4AA 0.1522 0.6209 0.2520 0.031 Uiso calc R 1 . .
    C C5A 0.0816(10) 0.6799(9) 0.4154(8) 0.0268(16) Uani d . 1 . .
    H H5AA -0.0004 0.7614 0.3936 0.032 Uiso calc R 1 . .
    C C6A 0.1098(9) 0.6459(9) 0.5319(7) 0.0250(15) Uani d . 1 . .
    H H6AA 0.0474 0.7044 0.5892 0.030 Uiso calc R 1 . .
    C C7A 0.2640(9) 0.4810(9) 0.6892(7) 0.0231(15) Uani d . 1 . .
    C C8A 0.1639(10) 0.5758(9) 0.7794(7) 0.0262(15) Uani d . 1 . .
    H H8AA 0.0515 0.5626 0.7923 0.031 Uiso calc R 1 . .
    H H8AB 0.1733 0.6891 0.7451 0.031 Uiso calc R 1 . .
    C C1B 0.7227(9) 0.0124(9) 0.8533(7) 0.0210(14) Uani d . 1 . .
    C C2B 0.8084(9) -0.0752(9) 0.9417(7) 0.0221(14) Uani d . 1 . .
    H H2BA 0.8829 -0.1653 0.9282 0.027 Uiso calc R 1 . .
    C C3B 0.7801(9) -0.0256(9) 1.0474(7) 0.0239(15) Uani d . 1 . .
    C C4B 0.6745(9) 0.1066(9) 1.0720(7) 0.0258(16) Uani d . 1 . .
    H H4BA 0.6607 0.1374 1.1464 0.031 Uiso calc R 1 . .
    C C5B 0.5909(10) 0.1913(9) 0.9858(8) 0.0272(16) Uani d . 1 . .
    H H5BA 0.5175 0.2816 1.0005 0.033 Uiso calc R 1 . .
    C C6B 0.6136(9) 0.1452(8) 0.8766(7) 0.0224(15) Uani d . 1 . .
    H H6BA 0.5548 0.2039 0.8176 0.027 Uiso calc R 1 . .
    C C7B 0.7549(9) -0.0401(9) 0.7370(7) 0.0252(15) Uani d . 1 . .
    C C8B 0.6500(9) 0.0468(10) 0.6461(7) 0.0249(15) Uani d . 1 . .
    H H8BA 0.6431 0.1621 0.6367 0.030 Uiso calc R 1 . .
    H H8BB 0.5418 0.0182 0.6791 0.030 Uiso calc R 1 . .
loop_
    _atom_site_aniso_label
    _atom_site_aniso_U_11
    _atom_site_aniso_U_22
    _atom_site_aniso_U_33
    _atom_site_aniso_U_12
    _atom_site_aniso_U_13
    _atom_site_aniso_U_23
    Br1 0.0385(5) 0.0349(5) 0.0186(5) -0.0091(4) -0.0038(3) -0.0072(3)
    Br2 0.0404(6) 0.0338(5) 0.0163(5) -0.0076(4) -0.0030(3) -0.0075(3)
    O1A 0.041(3) 0.029(3) 0.022(3) 0.000(3) 0.000(2) -0.008(2)
    O2A 0.055(4) 0.064(5) 0.027(3) 0.004(3) -0.015(3) -0.022(3)
    O3A 0.040(3) 0.037(3) 0.022(3) 0.007(3) -0.010(2) -0.007(2)
    O1B 0.041(3) 0.032(3) 0.030(3) 0.002(3) -0.015(3) -0.006(2)
    O2B 0.073(5) 0.071(5) 0.024(3) 0.021(4) -0.019(3) -0.025(3)
    O3B 0.063(4) 0.055(4) 0.020(3) 0.018(4) -0.014(3) -0.019(3)
    N1A 0.032(3) 0.031(3) 0.019(3) -0.010(3) 0.005(3) -0.008(3)
    N1B 0.034(4) 0.038(4) 0.018(3) -0.008(3) -0.006(3) -0.003(3)
    C1A 0.023(3) 0.024(3) 0.018(4) -0.009(3) -0.002(3) -0.004(3)
    C2A 0.025(4) 0.023(4) 0.018(4) -0.007(3) 0.002(3) -0.003(3)
    C3A 0.025(4) 0.026(4) 0.018(4) -0.011(3) 0.002(3) -0.005(3)
    C4A 0.031(4) 0.024(4) 0.020(4) -0.012(3) -0.004(3) 0.003(3)
    C5A 0.031(4) 0.021(4) 0.027(4) -0.006(3) -0.010(3) 0.002(3)
    C6A 0.027(4) 0.025(4) 0.023(4) -0.008(3) -0.004(3) -0.003(3)
    C7A 0.028(4) 0.019(3) 0.021(4) -0.007(3) -0.005(3) -0.002(3)
    C8A 0.035(4) 0.026(4) 0.018(4) 0.001(3) -0.008(3) -0.006(3)
    C1B 0.025(3) 0.021(3) 0.016(3) -0.004(3) -0.002(3) -0.004(3)
    C2B 0.023(3) 0.024(4) 0.017(3) -0.006(3) 0.000(3) -0.003(3)
    C3B 0.025(4) 0.027(4) 0.017(4) -0.006(3) -0.002(3) -0.001(3)
    C4B 0.033(4) 0.028(4) 0.015(3) -0.012(3) 0.005(3) -0.007(3)
    C5B 0.028(4) 0.025(4) 0.025(4) -0.006(3) 0.004(3) -0.008(3)
    C6B 0.027(4) 0.018(3) 0.018(3) -0.003(3) -0.001(3) 0.001(3)
    C7B 0.025(4) 0.026(4) 0.022(4) -0.001(3) 0.001(3) -0.008(3)
    C8B 0.031(4) 0.033(4) 0.014(3) -0.006(3) -0.005(3) -0.009(3)
_geom_special_details
;
All e.s.d.'s (except the e.s.d. in the dihedral angle between two l.s. planes)
are estimated using the full covariance matrix. The cell e.s.d.'s are taken
into account individually in the estimation of e.s.d.'s in distances, angles
and torsion angles; correlations between e.s.d.'s in cell parameters are only
used when they are defined by crystal symmetry. An approximate (isotropic)
treatment of cell e.s.d.'s is used for estimating e.s.d.'s involving l.s.
planes.
;
loop_
    _geom_bond_atom_site_label_1
    _geom_bond_atom_site_label_2
    _geom_bond_site_symmetry_2
    _geom_bond_distance
    _geom_bond_publ_flag
    Br1 C8A . 1.932(8) ?
    Br2 C8B . 1.908(7) ?
    O1A N1A . 1.215(9) ?
    O2A N1A . 1.224(10) ?
    O3A C7A . 1.213(10) ?
    O1B N1B . 1.221(10) ?
    O2B N1B . 1.229(10) ?
    O3B C7B . 1.202(10) ?
    N1A C3A . 1.477(10) ?
    N1B C3B . 1.472(10) ?
    C1A C6A . 1.392(11) ?
    C1A C2A . 1.403(11) ?
    C1A C7A . 1.496(11) ?
    C2A C3A . 1.377(11) ?
    C2A H2AA . 0.9500 ?
    C3A C4A . 1.392(12) ?
    C4A C5A . 1.365(12) ?
    C4A H4AA . 0.9500 ?
    C5A C6A . 1.390(12) ?
    C5A H5AA . 0.9500 ?
    C6A H6AA . 0.9500 ?
    C7A C8A . 1.515(11) ?
    C8A H8AA . 0.9900 ?
    C8A H8AB . 0.9900 ?
    C1B C6B . 1.406(10) ?
    C1B C2B . 1.410(11) ?
    C1B C7B . 1.492(11) ?
    C2B C3B . 1.366(11) ?
    C2B H2BA . 0.9500 ?
    C3B C4B . 1.392(11) ?
    C4B C5B . 1.373(12) ?
    C4B H4BA . 0.9500 ?
    C5B C6B . 1.394(12) ?
    C5B H5BA . 0.9500 ?
    C6B H6BA . 0.9500 ?
    C7B C8B . 1.539(11) ?
    C8B H8BA . 0.9900 ?
    C8B H8BB . 0.9900 ?
loop_
    _geom_angle_atom_site_label_1
    _geom_angle_atom_site_label_2
    _geom_angle_atom_site_label_3
    _geom_angle_site_symmetry_1
    _geom_angle_site_symmetry_3
    _geom_angle
    _geom_angle_publ_flag
    O1A N1A O2A . . 124.0(7) ?
    O1A N1A C3A . . 118.7(7) ?
    O2A N1A C3A . . 117.3(7) ?
    O1B N1B O2B . . 122.5(7) ?
    O1B N1B C3B . . 119.5(7) ?
    O2B N1B C3B . . 118.0(7) ?
    C6A C1A C2A . . 120.2(7) ?
    C6A C1A C7A . . 123.0(7) ?
    C2A C1A C7A . . 116.8(7) ?
    C3A C2A C1A . . 117.5(7) ?
    C3A C2A H2AA . . 121.3 ?
    C1A C2A H2AA . . 121.3 ?
    C2A C3A C4A . . 123.0(7) ?
    C2A C3A N1A . . 117.7(7) ?
    C4A C3A N1A . . 119.3(7) ?
    C5A C4A C3A . . 118.6(8) ?
    C5A C4A H4AA . . 120.7 ?
    C3A C4A H4AA . . 120.7 ?
    C4A C5A C6A . . 120.6(8) ?
    C4A C5A H5AA . . 119.7 ?
    C6A C5A H5AA . . 119.7 ?
    C5A C6A C1A . . 120.1(8) ?
    C5A C6A H6AA . . 120.0 ?
    C1A C6A H6AA . . 120.0 ?
    O3A C7A C1A . . 121.0(7) ?
    O3A C7A C8A . . 122.6(7) ?
    C1A C7A C8A . . 116.4(7) ?
    C7A C8A Br1 . . 112.2(5) ?
    C7A C8A H8AA . . 109.2 ?
    Br1 C8A H8AA . . 109.2 ?
    C7A C8A H8AB . . 109.2 ?
    Br1 C8A H8AB . . 109.2 ?
    H8AA C8A H8AB . . 107.9 ?
    C6B C1B C2B . . 119.5(7) ?
    C6B C1B C7B . . 122.9(7) ?
    C2B C1B C7B . . 117.6(7) ?
    C3B C2B C1B . . 117.4(7) ?
    C3B C2B H2BA . . 121.3 ?
    C1B C2B H2BA . . 121.3 ?
    C2B C3B C4B . . 124.2(8) ?
    C2B C3B N1B . . 117.5(7) ?
    C4B C3B N1B . . 118.3(7) ?
    C5B C4B C3B . . 118.2(7) ?
    C5B C4B H4BA . . 120.9 ?
    C3B C4B H4BA . . 120.9 ?
    C4B C5B C6B . . 120.2(7) ?
    C4B C5B H5BA . . 119.9 ?
    C6B C5B H5BA . . 119.9 ?
    C5B C6B C1B . . 120.5(7) ?
    C5B C6B H6BA . . 119.7 ?
    C1B C6B H6BA . . 119.7 ?
    O3B C7B C1B . . 121.0(7) ?
    O3B C7B C8B . . 121.9(7) ?
    C1B C7B C8B . . 117.1(6) ?
    C7B C8B Br2 . . 112.4(5) ?
    C7B C8B H8BA . . 109.1 ?
    Br2 C8B H8BA . . 109.1 ?
    C7B C8B H8BB . . 109.1 ?
    Br2 C8B H8BB . . 109.1 ?
    H8BA C8B H8BB . . 107.8 ?
loop_
    _geom_torsion_atom_site_label_1
    _geom_torsion_atom_site_label_2
    _geom_torsion_atom_site_label_3
    _geom_torsion_atom_site_label_4
    _geom_torsion_site_symmetry_1
    _geom_torsion_site_symmetry_2
    _geom_torsion_site_symmetry_3
    _geom_torsion_site_symmetry_4
    _geom_torsion
    _geom_torsion_publ_flag
    C6A C1A C2A C3A . . . . 0.7(11) ?
    C7A C1A C2A C3A . . . . 179.1(6) ?
    C1A C2A C3A C4A . . . . -0.5(11) ?
    C1A C2A C3A N1A . . . . 179.7(6) ?
    O1A N1A C3A C2A . . . . -5.5(10) ?
    O2A N1A C3A C2A . . . . 175.7(7) ?
    O1A N1A C3A C4A . . . . 174.7(7) ?
    O2A N1A C3A C4A . . . . -4.1(11) ?
    C2A C3A C4A C5A . . . . -0.1(11) ?
    N1A C3A C4A C5A . . . . 179.8(7) ?
    C3A C4A C5A C6A . . . . 0.5(11) ?
    C4A C5A C6A C1A . . . . -0.3(12) ?
    C2A C1A C6A C5A . . . . -0.3(11) ?
    C7A C1A C6A C5A . . . . -178.6(7) ?
    C6A C1A C7A O3A . . . . 179.3(7) ?
    C2A C1A C7A O3A . . . . 0.9(11) ?
    C6A C1A C7A C8A . . . . -1.5(11) ?
    C2A C1A C7A C8A . . . . -179.9(7) ?
    O3A C7A C8A Br1 . . . . 1.7(10) ?
    C1A C7A C8A Br1 . . . . -177.5(5) ?
    C6B C1B C2B C3B . . . . 0.1(11) ?
    C7B C1B C2B C3B . . . . 179.2(7) ?
    C1B C2B C3B C4B . . . . -1.1(11) ?
    C1B C2B C3B N1B . . . . 179.1(6) ?
    O1B N1B C3B C2B . . . . 3.0(11) ?
    O2B N1B C3B C2B . . . . -177.6(8) ?
    O1B N1B C3B C4B . . . . -176.8(7) ?
    O2B N1B C3B C4B . . . . 2.6(11) ?
    C2B C3B C4B C5B . . . . 1.3(12) ?
    N1B C3B C4B C5B . . . . -178.9(7) ?
    C3B C4B C5B C6B . . . . -0.5(11) ?
    C4B C5B C6B C1B . . . . -0.4(12) ?
    C2B C1B C6B C5B . . . . 0.6(11) ?
    C7B C1B C6B C5B . . . . -178.4(7) ?
    C6B C1B C7B O3B . . . . 174.9(8) ?
    C2B C1B C7B O3B . . . . -4.2(12) ?
    C6B C1B C7B C8B . . . . -6.5(11) ?
    C2B C1B C7B C8B . . . . 174.5(6) ?
    O3B C7B C8B Br2 . . . . -12.8(10) ?
    C1B C7B C8B Br2 . . . . 168.6(5) ?
loop_
    _geom_hbond_atom_site_label_D
    _geom_hbond_atom_site_label_H
    _geom_hbond_atom_site_label_A
    _geom_hbond_site_symmetry_A
    _geom_hbond_distance_DH
    _geom_hbond_distance_HA
    _geom_hbond_distance_DA
    _geom_hbond_angle_DHA
    C4A H4AA O1B 1_464 0.95 2.49 3.314(10) 144.6
    C5A H5AA Br2 1_465 0.95 3.04 3.849(8) 143.9
    C5A H5AA O2B 1_464 0.95 2.55 3.409(11) 150.1
    C6A H6AA O3B 1_465 0.95 2.38 3.320(10) 170.6
    C4B H4BA O1A 1_556 0.95 2.56 3.420(9) 150.4
    C6B H6BA O3A . 0.95 2.35 3.278(10) 165.1
