# Supplementary material for: 2-Bromo-1-(3-nitro­phen­yl)ethanone
Source: Acta Crystallogr Sect E Struct Rep Online. 2010 Dec 4;67(Pt 1):o29–30. doi: 10.1107/S1600536810049585 (PMC3050415; doi:10.1107/S1600536810049585)
Supplement: Supplementary file 2 [file e-67-00o29-Isup2.hkl]

# 
# h,k,l, Fc-squared, Fo-squared, sigma(Fo-squared) and status flag 
# 
data_I
_shelx_title '    yhs208c in P-1' 
_shelx_refln_list_code          4 
_shelx_F_calc_maximum      326.10 
_exptl_crystal_F_000       480.00 
_reflns_d_resolution_high  0.7999 
 
loop_ 
 _symmetry_equiv_pos_as_xyz 
 'x, y, z' 
 '-x, -y, -z' 
 
_cell_length_a     8.8259 
_cell_length_b     8.8651 
_cell_length_c    11.6775 
_cell_angle_alpha  74.691 
_cell_angle_beta   75.174 
_cell_angle_gamma  78.681 
 
_shelx_F_squared_multiplier     1.000 
 
loop_ 
 _refln_index_h 
 _refln_index_k 
 _refln_index_l 
 _refln_F_squared_calc 
 _refln_F_squared_meas 
 _refln_F_squared_sigma 
 _refln_observed_status 
   1   0   0       29.34      112.38      1.85 o 
   2   0   0    28020.46    35250.24    150.94 o 
   3   0   0        9.37       40.08      4.26 o 
   4   0   0     1978.85     2359.45     15.82 o 
   5   0   0       39.73       32.48      5.20 o 
   6   0   0      757.13      658.30     11.14 o 
   7   0   0       43.04       31.60      2.69 o 
   8   0   0      643.56      529.93      5.60 o 
   9   0   0       18.89        9.24      2.09 o 
  10   0   0       10.11        9.02      1.27 o 
 -10   1   0        4.25        2.98      1.17 o 
  -8   1   0       34.47       30.32      4.20 o 
  -7   1   0     1937.01     1673.63      3.68 o 
  -6   1   0        0.49        7.96      1.09 o 
  -5   1   0     1965.37     1624.17     12.95 o 
  -4   1   0       50.95       48.35      3.87 o 
  -3   1   0      312.40      303.32      4.38 o 
  -2   1   0       17.83       38.26      1.92 o 
  -1   1   0       74.08      113.53      1.51 o 
   0   1   0       22.58       39.44      0.61 o 
   1   1   0      127.88      160.28     11.30 o 
   2   1   0      123.77      173.47      6.19 o 
   3   1   0      447.54      566.26      9.09 o 
   4   1   0        0.36       78.95      8.43 o 
   5   1   0     1059.49     1257.12     16.95 o 
   6   1   0       16.34       13.01      7.52 o 
   7   1   0     1400.56     1151.39     76.46 o 
   8   1   0        6.77       25.54     12.67 o 
   9   1   0      949.62     1065.22      4.29 o 
  10   1   0       10.21       13.22      1.23 o 
 -10   2   0       21.01       16.07      1.08 o 
  -8   2   0      204.31      191.13      9.86 o 
  -7   2   0        5.79        8.05      1.42 o 
  -6   2   0     2092.18     1770.19     44.68 o 
  -5   2   0      116.37       98.98      7.19 o 
  -4   2   0     1792.79     1544.57      9.81 o 
  -1   2   0      157.46      163.72      2.22 o 
   0   2   0    27847.31    23125.87     62.22 o 
   1   2   0      686.11      794.31      6.05 o 
   2   2   0   106338.97    84120.97  10717.55 o 
   3   2   0      496.01      465.45      8.96 o 
   4   2   0    11488.40    12102.62     42.09 o 
   5   2   0       30.42       37.85      6.85 o 
   6   2   0      807.33      680.42     13.13 o 
   7   2   0        6.09       13.40      1.88 o 
   8   2   0      265.08      245.03     39.16 o 
  10   2   0      108.09      117.98      1.57 o 
  -9   3   0      391.39      362.38      4.78 o 
  -8   3   0       30.88       31.25      2.28 o 
  -7   3   0      136.11      124.11      1.78 o 
  -6   3   0       51.53       53.24      3.19 o 
  -5   3   0     2496.65     2495.67     59.66 o 
  -4   3   0       15.73       26.04      4.24 o 
  -3   3   0     1108.39     1034.23      7.49 o 
  -2   3   0       67.69       89.68      2.84 o 
  -1   3   0        5.83       29.78      1.44 o 
   0   3   0       17.46       46.08      9.50 o 
   1   3   0     1684.82     1795.32      9.13 o 
   2   3   0      688.18      722.01     45.05 o 
   3   3   0      389.30      491.32     11.29 o 
   4   3   0       32.52       37.36      6.00 o 
   5   3   0     1239.09     1489.25     15.34 o 
   6   3   0        9.25        9.44      1.23 o 
   7   3   0      955.10      882.17     53.88 o 
   8   3   0        1.45        3.94      1.55 o 
   9   3   0      563.46      641.87      3.14 o 
  10   3   0        6.14       10.97      1.04 o 
  -8   4   0      109.08      139.97      4.17 o 
  -7   4   0       24.36       26.93      1.70 o 
  -6   4   0      662.85      641.68     10.74 o 
  -5   4   0       17.41       19.61      2.75 o 
  -4   4   0     3505.00     3376.26     18.23 o 
  -3   4   0      221.28      200.86      4.06 o 
  -2   4   0     3028.06     2540.94    134.80 o 
  -1   4   0      338.55      301.65      4.92 o 
   0   4   0     4674.53     4517.62     15.60 o 
   1   4   0      257.71      314.86      5.66 o 
   2   4   0    10674.79    13494.79    119.71 o 
   3   4   0      831.78     1094.86      6.52 o 
   4   4   0    24031.52    35744.66     62.16 o 
   5   4   0      321.05      459.93      9.84 o 
   6   4   0     3431.48     3115.91    727.65 o 
   7   4   0       34.07       30.09      1.68 o 
   8   4   0      166.73      143.86      2.11 o 
   9   4   0        0.25       -0.07      1.35 o 
  10   4   0       61.89       70.35      1.19 o 
  -8   5   0       30.17       32.00      3.62 o 
  -7   5   0      542.74      743.33     12.39 o 
  -6   5   0       52.17       61.46      1.83 o 
  -5   5   0       37.82       24.86      1.77 o 
  -4   5   0       29.42       24.45      2.66 o 
  -3   5   0     1558.08     1382.88      7.53 o 
  -2   5   0       49.28       52.83      4.13 o 
  -1   5   0      199.35      174.72      4.97 o 
   0   5   0       48.61       43.03      3.08 o 
   1   5   0      338.99      472.26      7.72 o 
   2   5   0        4.76        1.39      3.20 o 
   3   5   0     1344.36     1811.31     22.71 o 
   4   5   0      698.76      935.73     11.38 o 
   5   5   0      424.39      434.20    113.57 o 
   6   5   0       13.76       12.21      1.65 o 
   7   5   0      961.91      889.17      3.87 o 
   8   5   0       13.37       15.72      1.65 o 
   9   5   0      436.37      569.99      2.58 o 
  -7   6   0       11.00       35.83      2.02 o 
  -6   6   0      223.16      276.98     32.36 o 
  -5   6   0       23.28       25.83      5.49 o 
  -4   6   0     1001.03      797.56     63.54 o 
  -3   6   0      117.65      120.40     10.60 o 
  -2   6   0     2861.55     2413.36     36.09 o 
  -1   6   0      232.10      190.34      2.68 o 
   0   6   0     3150.35     2875.67     16.93 o 
   1   6   0      505.54      498.18      8.38 o 
   2   6   0     3045.92     3218.67     17.25 o 
   3   6   0      229.95      254.40     17.31 o 
   4   6   0     3428.75     4014.36      9.71 o 
   5   6   0      554.48      574.27      3.10 o 
   6   6   0     5091.75     5375.85     77.55 o 
   7   6   0       96.73      109.09      2.10 o 
   8   6   0      856.03      853.73      3.31 o 
   9   6   0       10.00        7.17      1.02 o 
  -6   7   0       51.13       55.19      2.14 o 
  -5   7   0      486.85      507.50     56.22 o 
  -4   7   0       32.09       43.45      6.97 o 
  -3   7   0        1.71       22.61      2.60 o 
  -2   7   0        6.39       12.36      2.97 o 
  -1   7   0      451.96      368.86     19.78 o 
   0   7   0       30.13       32.65      2.44 o 
   1   7   0        8.41       33.00      5.00 o 
   2   7   0        0.95       -1.18      2.00 o 
   3   7   0      591.93      648.66     38.49 o 
   4   7   0       37.84       34.37      1.60 o 
   5   7   0      655.16      701.55     13.84 o 
   6   7   0      454.82      443.22     20.34 o 
   7   7   0      196.70      221.42      2.09 o 
   8   7   0       43.17       42.00      1.27 o 
  -5   8   0       44.06       32.54      1.90 o 
  -4   8   0      266.52      240.67     35.21 o 
  -3   8   0       13.85        9.37      1.97 o 
  -2   8   0      868.19      779.72      8.36 o 
  -1   8   0      140.76      166.33      3.49 o 
   0   8   0     1555.08     1279.24    138.46 o 
   1   8   0      164.05      250.04     67.72 o 
   2   8   0     1761.58     1741.58     27.94 o 
   3   8   0      318.58      328.48      3.61 o 
   4   8   0     1117.40     1225.73      4.67 o 
   5   8   0      171.33      172.83      2.25 o 
   6   8   0      831.16      918.09      3.44 o 
   7   8   0      263.38      239.71      1.78 o 
   8   8   0      959.81      861.38      1.99 o 
  -3   9   0      244.11      247.00     11.21 o 
  -2   9   0        4.99        7.96      7.02 o 
  -1   9   0        3.90       -0.22      2.00 o 
   0   9   0        2.08        1.36      1.87 o 
   1   9   0       42.47       41.44      3.24 o 
   2   9   0        0.81        0.76      1.42 o 
   3   9   0       90.61       95.30      2.22 o 
   4   9   0       10.91       14.59      1.76 o 
   5   9   0      493.40      552.85      2.73 o 
   6   9   0       64.20       72.41      1.29 o 
  -2  10   0      184.28      199.19      1.73 o 
  -1  10   0        6.17       13.23      1.55 o 
   3  10   0       67.91       80.27      1.56 o 
   4  10   0      623.31      691.78      2.34 o 
  -4 -10   1       25.63       23.58      0.98 o 
  -3 -10   1        3.98        2.78      1.13 o 
  -6  -9   1      240.68      272.86      1.48 o 
  -5  -9   1      248.58      297.14      2.02 o 
  -4  -9   1      296.01      339.30      2.43 o 
  -3  -9   1      459.87      582.82      3.49 o 
  -2  -9   1      447.83      529.96      3.75 o 
  -1  -9   1      224.80      219.37      4.21 o 
   0  -9   1      571.15      514.91      2.79 o 
   1  -9   1       21.16       22.95      1.46 o 
   2  -9   1      254.38      224.48     14.03 o 
   3  -9   1       77.25       84.92      2.68 o 
  -7  -8   1      293.62      298.76      1.68 o 
  -6  -8   1       11.50        9.91      1.40 o 
  -5  -8   1        0.23       -1.63      1.63 o 
  -4  -8   1        0.46        0.24      1.19 o 
  -3  -8   1       57.57       49.68      2.20 o 
  -2  -8   1      218.90      273.90      3.45 o 
  -1  -8   1       98.36       91.87      2.64 o 
   0  -8   1        1.23        3.91      4.97 o 
   1  -8   1      450.58      381.69     31.62 o 
   2  -8   1       83.19      113.30      2.57 o 
   3  -8   1      413.91      363.24     45.37 o 
   4  -8   1       25.10       19.65      2.28 o 
   5  -8   1       94.82       97.03      2.14 o 
  -8  -7   1        2.70        1.54      0.98 o 
  -7  -7   1       60.16       71.75      1.59 o 
  -6  -7   1      422.01      464.95      2.96 o 
  -5  -7   1      215.97      247.30      5.02 o 
  -4  -7   1     1327.96     1350.50     21.06 o 
  -3  -7   1      582.42      580.05     17.42 o 
  -2  -7   1     1114.73     1072.51     47.20 o 
  -1  -7   1     1113.74     1139.04     41.22 o 
   0  -7   1     1097.07     1109.99     11.78 o 
   1  -7   1      398.42      358.58      2.67 o 
   2  -7   1      714.85      553.24     18.97 o 
   3  -7   1       17.27       12.74      5.11 o 
   4  -7   1      299.15      240.50     23.70 o 
   5  -7   1       26.19       28.00      2.45 o 
   6  -7   1       33.58       45.47      2.06 o 
  -9  -6   1      173.96      205.92      1.29 o 
  -8  -6   1      344.72      369.11      2.32 o 
  -7  -6   1      286.76      333.35      2.76 o 
  -6  -6   1      492.12      560.78      3.41 o 
  -5  -6   1      610.38      655.79      3.89 o 
  -4  -6   1        8.99       14.72      5.56 o 
  -3  -6   1       66.79       69.53      2.89 o 
  -2  -6   1       77.51       93.65      2.28 o 
  -1  -6   1      543.04      522.91      3.71 o 
   0  -6   1      942.06      827.91      5.37 o 
   1  -6   1      498.16      425.02     29.66 o 
   2  -6   1        2.62       14.61      1.99 o 
   3  -6   1     1102.42      923.30      4.69 o 
   4  -6   1      137.49      111.50     17.05 o 
   5  -6   1      836.87      784.26     68.43 o 
   6  -6   1       38.21       48.16      2.58 o 
   7  -6   1      140.17      181.85      2.44 o 
  -9  -5   1        5.28        5.76      1.18 o 
  -8  -5   1      207.18      244.24      2.39 o 
  -7  -5   1      311.08      329.80      2.77 o 
  -6  -5   1       59.14       61.14      1.93 o 
  -5  -5   1      194.42      208.70     24.70 o 
  -4  -5   1     1375.55     1387.62    173.71 o 
  -3  -5   1      624.87      833.40     10.39 o 
  -2  -5   1     4549.01     4913.04    112.72 o 
  -1  -5   1      838.87      889.24      9.35 o 
   0  -5   1     2365.71     1526.07      9.13 o 
   1  -5   1     1876.54     1659.71     10.80 o 
   2  -5   1     1707.90     1481.21     10.77 o 
   3  -5   1      565.88      508.12      7.08 o 
   4  -5   1      527.88      466.86     12.40 o 
   5  -5   1       14.09       14.32      4.01 o 
   6  -5   1      232.70      278.51      3.48 o 
   7  -5   1        0.94        2.21      2.20 o 
   8  -5   1        0.11       -1.94      3.81 o 
 -10  -4   1        3.32        5.97      0.81 o 
  -9  -4   1      572.08      643.69      2.77 o 
  -8  -4   1       68.77       73.33      1.84 o 
  -7  -4   1      456.27      412.59      2.94 o 
  -6  -4   1      612.60      556.04     87.45 o 
  -5  -4   1      476.44      457.66     98.04 o 
  -4  -4   1      908.01     1258.84     13.00 o 
  -3  -4   1      706.40     1024.40     11.34 o 
  -2  -4   1      279.78      351.56      6.82 o 
  -1  -4   1      827.65      640.88      5.70 o 
   0  -4   1      536.15      594.48      3.95 o 
   1  -4   1     2815.94     2330.47      8.23 o 
   2  -4   1     1591.50     1438.61      7.23 o 
   3  -4   1     1190.87     1017.36      7.01 o 
   4  -4   1       21.93      100.03     72.47 o 
   5  -4   1     1558.61     1507.75     31.78 o 
   6  -4   1      180.19      193.33      5.97 o 
   7  -4   1      934.80     1104.45     41.07 o 
   8  -4   1       45.66       50.83     12.07 o 
   9  -4   1      122.11      121.61      3.52 o 
 -10  -3   1       70.92       85.00      1.22 o 
  -9  -3   1       82.01       74.46      1.75 o 
  -8  -3   1      687.17      659.79      3.44 o 
  -7  -3   1       30.69       22.22      1.61 o 
  -6  -3   1     1416.82     1198.24    143.59 o 
  -5  -3   1     1299.40     1735.48     17.07 o 
  -4  -3   1      349.02      402.89     10.02 o 
  -3  -3   1      236.75      373.88      8.93 o 
  -2  -3   1     2046.77     2080.52     37.36 o 
  -1  -3   1     1576.57     1314.14      6.37 o 
   0  -3   1    10302.80     9778.05     17.60 o 
   1  -3   1      555.23      479.00      3.82 o 
   2  -3   1     2524.34     2102.93      8.38 o 
   3  -3   1     1889.01     1983.94     10.26 o 
   4  -3   1     1542.86     1550.70     11.05 o 
   5  -3   1      435.38      431.47      5.99 o 
   6  -3   1      276.73      278.29      5.30 o 
   7  -3   1       12.54       14.41      1.46 o 
   8  -3   1      124.59      125.26      8.35 o 
   9  -3   1        0.82        3.96      4.02 o 
 -10  -2   1       22.36       85.72      1.31 o 
  -9  -2   1      582.68      603.65      3.03 o 
  -8  -2   1        3.41       17.78      1.86 o 
  -7  -2   1     1280.99     1156.43     52.26 o 
  -6  -2   1       53.57       46.70      2.65 o 
  -5  -2   1      610.76      580.36     11.29 o 
  -4  -2   1      862.69      815.31     12.15 o 
  -3  -2   1      427.00      305.59     73.40 o 
  -2  -2   1     1129.96     1062.62     63.28 o 
  -1  -2   1      367.90      494.88      3.90 o 
   0  -2   1     2011.36     1646.89      5.85 o 
   1  -2   1     3203.18     2702.45      7.58 o 
   2  -2   1      760.80      929.09      5.93 o 
   3  -2   1     6413.73     6373.88     18.03 o 
   4  -2   1      949.78      931.47      9.32 o 
   5  -2   1     1562.80     1314.90     12.54 o 
   6  -2   1       86.58       89.00      2.86 o 
   7  -2   1     1381.30     1334.78      3.38 o 
   8  -2   1      175.77      185.33      7.73 o 
   9  -2   1      641.97      640.83      6.03 o 
  10  -2   1       45.58       38.57      1.33 o 
 -10  -1   1      198.52      240.22      1.75 o 
  -9  -1   1       43.99       64.68      2.06 o 
  -8  -1   1      443.60      356.85      2.93 o 
  -7  -1   1      245.64      498.43      5.26 o 
  -6  -1   1     2399.57     1839.93     94.44 o 
  -4  -1   1     5646.27     6349.20     32.92 o 
  -3  -1   1     3147.04     3616.12     23.26 o 
  -2  -1   1      601.54      319.85     21.98 o 
  -1  -1   1      398.31      373.60     28.52 o 
   0  -1   1     1302.75     1013.96      4.02 o 
   1  -1   1     2517.13     3048.38      7.72 o 
   2  -1   1    11343.83    12148.86     81.50 o 
   3  -1   1      322.96      381.11      4.68 o 
   4  -1   1     1178.90      972.95      8.07 o 
   5  -1   1      802.95      666.36      8.40 o 
   6  -1   1      611.25      466.23      6.84 o 
   7  -1   1      155.92      125.78      2.04 o 
   8  -1   1       99.66       90.04      4.38 o 
  10  -1   1       50.53       48.89      1.48 o 
 -10   0   1       35.87       53.02      1.20 o 
  -9   0   1      317.79      334.96      2.81 o 
  -7   0   1      993.57      778.34     27.59 o 
  -6   0   1        9.90        7.41      1.55 o 
  -5   0   1     2143.53     2218.85     19.18 o 
  -4   0   1       23.27       27.40      6.39 o 
  -3   0   1      207.04      233.18      5.97 o 
  -2   0   1     1199.66     1087.84    196.92 o 
  -1   0   1       18.70       52.41      2.61 o 
   1   0   1      418.07      536.12     13.12 o 
   2   0   1     2680.95     3074.46      8.85 o 
   3   0   1     4043.06     4331.95     14.66 o 
   4   0   1      260.54      734.24      8.36 o 
   5   0   1     6176.89     5865.79     24.77 o 
   6   0   1      216.28      184.84      7.28 o 
   7   0   1     1233.74     1051.39     41.67 o 
   8   0   1       93.93       84.99      6.39 o 
  10   0   1      131.51      144.24      1.81 o 
 -10   1   1       73.79       90.09      4.23 o 
  -9   1   1       68.86       65.40      2.14 o 
  -8   1   1      761.61      782.17      6.46 o 
  -7   1   1       29.26       32.00      1.84 o 
  -6   1   1     1458.88     1039.68      3.40 o 
  -5   1   1      741.32      800.72     10.17 o 
  -4   1   1     4980.20     4650.44     19.44 o 
  -3   1   1       65.70       57.95      3.40 o 
  -2   1   1    13857.94    17015.14    102.87 o 
  -1   1   1     3627.68     4840.51     10.05 o 
   0   1   1     1572.86     2131.79      9.68 o 
   1   1   1       65.04      106.45      9.35 o 
   2   1   1      694.49     1032.33      7.98 o 
   3   1   1     1290.72     1413.97    198.15 o 
   4   1   1     5253.30     6295.76     26.37 o 
   5   1   1      258.95      367.01     10.86 o 
   6   1   1      299.02      220.62      7.87 o 
   7   1   1      152.11      123.00      2.87 o 
   8   1   1       72.32       71.61      3.50 o 
   9   1   1       54.12       51.91     20.30 o 
  10   1   1       22.94       25.44      1.42 o 
  -8   2   1       24.67       34.76      8.99 o 
  -7   2   1      592.81      496.09     21.76 o 
  -6   2   1       46.61       41.61      1.30 o 
  -5   2   1      966.74      663.06      8.13 o 
  -4   2   1       19.33       26.48      3.25 o 
  -3   2   1     2558.21     2643.58     11.01 o 
  -2   2   1       71.79       79.14      2.15 o 
  -1   2   1       39.99       65.30      2.58 o 
   0   2   1      197.70      300.66    123.81 o 
   1   2   1      944.12     1167.29      9.30 o 
   2   2   1     1120.35     1074.50     81.64 o 
   3   2   1     3119.07     3405.80     20.57 o 
   4   2   1      720.97      772.89     75.68 o 
   5   2   1     2753.39     3089.54     26.14 o 
   6   2   1       43.25       97.42      9.33 o 
   7   2   1     3396.30     2895.03     71.07 o 
   8   2   1       13.11       31.99      5.73 o 
   9   2   1      610.16      696.73     24.29 o 
  10   2   1       57.59       65.25      1.50 o 
  -8   3   1      358.50      371.05     16.11 o 
  -7   3   1       11.67       12.23      1.54 o 
  -6   3   1     1715.75     1469.04      8.20 o 
  -5   3   1       16.97       23.21      2.59 o 
  -4   3   1     3065.76     2701.97     53.99 o 
  -2   3   1     5778.23     5397.88    107.14 o 
  -1   3   1      112.13      106.92      1.66 o 
   0   3   1    15382.46     8218.30    908.34 o 
   1   3   1      781.84     1041.75      9.44 o 
   2   3   1     1729.05     1800.83     36.35 o 
   3   3   1       29.34       40.84      5.10 o 
   4   3   1      391.21      411.51      9.30 o 
   5   3   1      278.74      289.95      8.26 o 
   6   3   1     1317.85     1141.68     43.71 o 
   7   3   1      116.73       98.20      4.78 o 
   8   3   1       40.76       30.22      3.24 o 
   9   3   1       29.40       29.75      1.70 o 
  10   3   1        0.03       -0.87      1.14 o 
  -9   4   1      146.70      122.52      1.54 o 
  -8   4   1       41.77       45.77      7.95 o 
  -7   4   1      435.11      501.93     12.18 o 
  -6   4   1       10.97       17.43      1.61 o 
  -5   4   1      547.07      568.30      3.23 o 
  -4   4   1      214.39      220.29      7.21 o 
  -3   4   1      326.73      345.39      6.84 o 
  -2   4   1       44.29       55.42      4.15 o 
  -1   4   1     1463.27     1608.59     10.68 o 
   0   4   1       75.00       67.75      3.72 o 
   1   4   1      711.36      825.80      9.21 o 
   2   4   1       14.67       22.77      3.15 o 
   3   4   1     1866.22     2462.81     49.17 o 
   4   4   1      675.61     1051.29      7.25 o 
   5   4   1     3081.85     3978.91     21.64 o 
   6   4   1      123.87      129.14      2.49 o 
   7   4   1     1464.48     1245.52     42.55 o 
   8   4   1        0.38       -1.54      1.54 o 
   9   4   1     1259.59     1277.04      3.86 o 
  10   4   1        0.11       -0.07      1.03 o 
  -8   5   1       78.54       51.85      3.48 o 
  -7   5   1       16.45       17.37      2.46 o 
  -6   5   1      810.19      891.17     31.31 o 
  -5   5   1       41.69       41.16      4.06 o 
  -4   5   1     2163.98     1981.25     82.90 o 
  -3   5   1        0.53        8.34      7.65 o 
  -2   5   1     3697.58     2579.85     14.02 o 
  -1   5   1      641.75      582.27      7.01 o 
   0   5   1     4545.99     4183.90     18.95 o 
   1   5   1       76.75      114.37      5.72 o 
   2   5   1     7640.00     8884.27    236.73 o 
   3   5   1       32.06       89.12     39.98 o 
   5   5   1        4.67        7.05      1.31 o 
   6   5   1       32.69       31.58      1.62 o 
   7   5   1       29.77       12.57      1.57 o 
   8   5   1      152.43      144.73      2.00 o 
   9   5   1       53.71       46.65      1.49 o 
  10   5   1        1.98        0.94      0.85 o 
  -7   6   1      115.55      244.37     20.75 o 
  -6   6   1       66.95       73.97      6.30 o 
  -5   6   1      230.62      235.13     17.30 o 
  -4   6   1        6.24        8.14      3.86 o 
  -3   6   1      168.52      154.13      7.31 o 
  -2   6   1      150.75      156.39      4.44 o 
  -1   6   1        3.44        6.27      3.34 o 
   0   6   1       22.10        9.97      5.30 o 
   1   6   1      168.14      192.72      6.73 o 
   2   6   1       29.19       30.21      4.78 o 
   3   6   1      809.90      916.63      9.47 o 
   4   6   1       23.10       30.58      1.44 o 
   5   6   1     1567.37     1625.45     54.59 o 
   6   6   1      221.45      226.41      1.98 o 
   7   6   1     1643.02     1800.52      3.65 o 
   8   6   1       12.52        5.35      1.71 o 
   9   6   1      522.63      647.32      2.51 o 
  -6   7   1      176.54      227.54     35.68 o 
  -5   7   1       58.28       61.36      1.79 o 
  -4   7   1      975.10      816.52    130.14 o 
  -3   7   1      226.09      208.07     13.37 o 
  -2   7   1     1381.51     1284.77     26.24 o 
  -1   7   1       35.18       18.87      2.47 o 
   0   7   1     2580.58     2519.13     69.54 o 
   1   7   1       75.83      194.98     19.54 o 
   2   7   1     2253.72     2043.96    131.33 o 
   3   7   1       10.47       20.54      3.70 o 
   4   7   1     2561.95     2426.86     20.85 o 
   5   7   1        3.56        6.74      1.30 o 
   6   7   1       77.09      266.24     83.83 o 
   7   7   1        0.94        1.79      1.09 o 
   8   7   1       29.03        8.62      1.25 o 
   9   7   1        5.72        2.83      0.76 o 
  -5   8   1       43.91       33.66      2.03 o 
  -4   8   1       51.58       91.53      6.15 o 
  -3   8   1       49.98       38.55      3.54 o 
  -2   8   1       15.78       13.04      1.76 o 
  -1   8   1        3.83        6.83      2.60 o 
   0   8   1        9.97        2.68      1.97 o 
   1   8   1       83.74       76.35      4.59 o 
   2   8   1        2.74        5.07      1.65 o 
   3   8   1        7.90        5.86      1.51 o 
   4   8   1       16.84       16.33      1.86 o 
   5   8   1      451.78      458.54      2.98 o 
   6   8   1       12.61       14.00      1.53 o 
   7   8   1      832.07      868.88      2.93 o 
   8   8   1       66.07       49.06      0.94 o 
  -3   9   1       68.92       53.64      2.81 o 
  -2   9   1      650.71      599.35      4.79 o 
  -1   9   1      279.71      275.99      3.02 o 
   0   9   1      534.08      516.52      3.29 o 
   1   9   1       52.66      273.82      6.34 o 
   2   9   1     1013.79     1134.75    125.99 o 
   3   9   1        0.34        1.28      2.11 o 
   4   9   1      667.24      761.32     75.62 o 
   5   9   1        0.33        6.71      1.35 o 
   6   9   1      589.57      652.16      2.48 o 
   7   9   1        4.85        4.34      0.81 o 
  -2  10   1       18.10       94.20      1.93 o 
  -1  10   1        2.03        6.99      1.78 o 
   1  10   1       16.60       16.06      1.39 o 
   2  10   1       12.93       10.04      1.18 o 
   3  10   1      130.21      115.92     18.88 o 
   4  10   1        0.95       -1.14      1.14 o 
   5  10   1       42.02       47.92      1.01 o 
  -5  -9   2       28.67       29.72      1.16 o 
  -4  -9   2        0.90        1.71      1.42 o 
  -3  -9   2       61.05       58.48      1.92 o 
  -2  -9   2        7.52        0.86      1.81 o 
  -1  -9   2       79.60       63.57      2.38 o 
   0  -9   2      134.96       99.36      1.41 o 
   1  -9   2      630.61      627.63     95.98 o 
   2  -9   2      181.73      173.98     41.68 o 
   3  -9   2      499.00      473.51      2.05 o 
  -7  -8   2      130.77      149.37      1.10 o 
  -6  -8   2      183.17      212.18      1.76 o 
  -5  -8   2      372.15      420.08      4.38 o 
  -4  -8   2      947.16      975.24     28.55 o 
  -3  -8   2      350.61      473.04      3.54 o 
  -2  -8   2     1046.26     1015.34     86.65 o 
  -1  -8   2      241.96      225.73     16.92 o 
   0  -8   2      257.16      246.27     10.12 o 
   1  -8   2      728.33      552.10      3.25 o 
   2  -8   2       39.09       52.86      6.18 o 
   3  -8   2      192.94      161.26     17.71 o 
   4  -8   2       30.49       25.24      2.55 o 
   5  -8   2        0.93       56.94      1.83 o 
  -8  -7   2        6.02        1.82      0.72 o 
  -7  -7   2        0.34        2.46      1.27 o 
  -6  -7   2        1.64        3.71      1.86 o 
  -5  -7   2       48.34       50.63      1.26 o 
  -4  -7   2        6.20        6.19      1.24 o 
  -3  -7   2        2.77        1.76      1.44 o 
  -2  -7   2       33.52       32.00      2.10 o 
  -1  -7   2      368.77      309.19     11.83 o 
   0  -7   2       69.36      109.73      2.13 o 
   1  -7   2      412.98      338.96     12.17 o 
   2  -7   2      206.87      148.07      3.11 o 
   3  -7   2     1233.58      999.52    110.53 o 
   4  -7   2      186.13      174.31     18.82 o 
   5  -7   2      781.54      913.75      4.62 o 
   6  -7   2      297.82      379.43      2.88 o 
  -8  -6   2     1003.34     1022.42      2.94 o 
  -7  -6   2       68.55       91.76      1.81 o 
  -6  -6   2      718.68      796.16      3.83 o 
  -5  -6   2      527.21      569.54      3.62 o 
  -4  -6   2      818.50      799.77      4.08 o 
  -3  -6   2      734.59      733.30     27.70 o 
  -2  -6   2     2643.55     2550.51     35.64 o 
  -1  -6   2      645.53      611.86      5.26 o 
   0  -6   2     2583.27     2270.38     93.81 o 
   1  -6   2      119.41       62.75      5.07 o 
   2  -6   2      176.97      171.82     11.18 o 
   3  -6   2      845.75      673.91      4.25 o 
   4  -6   2        3.95        7.91      2.70 o 
   5  -6   2      110.21       93.33      5.72 o 
   6  -6   2        0.26        9.69      2.53 o 
   7  -6   2        1.92       12.40      1.83 o 
  -9  -5   2       82.68       99.52      1.24 o 
  -8  -5   2        2.12        8.78      1.54 o 
  -7  -5   2       93.15       94.32      2.07 o 
  -6  -5   2       28.40       27.92      1.98 o 
  -5  -5   2        4.09        3.64      2.04 o 
  -4  -5   2       40.51       40.25      3.42 o 
  -3  -5   2      793.21      944.60     33.41 o 
  -2  -5   2      226.58      213.20      6.62 o 
  -1  -5   2      178.64      163.66      4.75 o 
   0  -5   2      240.58      197.89      4.53 o 
   1  -5   2     1191.44      873.49      7.97 o 
   2  -5   2      186.69      123.59      4.14 o 
   3  -5   2     1022.61      829.14     16.56 o 
   4  -5   2      121.05      117.42      4.69 o 
   5  -5   2     1401.42     1237.04     46.76 o 
   6  -5   2      100.47      121.34      2.79 o 
   7  -5   2      846.42     1125.35      4.62 o 
   8  -5   2      237.96      345.23     47.53 o 
  -9  -4   2       40.19       61.86      1.40 o 
  -8  -4   2      493.51      514.55      2.94 o 
  -7  -4   2      219.29      186.82      2.20 o 
  -6  -4   2     3191.85     2805.58      6.55 o 
  -5  -4   2      250.10      230.44     31.84 o 
  -4  -4   2     1796.19     2142.33     16.99 o 
  -3  -4   2     1395.21     1764.79     14.68 o 
  -2  -4   2     1847.45     1926.83     14.60 o 
  -1  -4   2      632.30      336.06      3.65 o 
   0  -4   2     5944.77     4786.87    148.52 o 
   1  -4   2      637.43      509.28      5.16 o 
   2  -4   2     4390.97     3929.62     13.36 o 
   3  -4   2        5.90       34.59      2.72 o 
   4  -4   2        5.12       10.74      1.27 o 
   5  -4   2      738.07      718.28      2.88 o 
   6  -4   2      154.62      305.39      3.21 o 
   7  -4   2       48.34       56.48      2.51 o 
   8  -4   2       33.99       47.55     16.88 o 
   9  -4   2        9.29       11.88      3.31 o 
  -9  -3   2       70.97       90.99      5.71 o 
  -8  -3   2       84.62       82.71      1.97 o 
  -7  -3   2       66.38       72.62      1.94 o 
  -6  -3   2       52.16       51.02      3.87 o 
  -5  -3   2      277.44      272.41     41.37 o 
  -4  -3   2      204.26      307.75      8.89 o 
  -3  -3   2      102.47      153.56      6.72 o 
  -2  -3   2      146.19      160.20      4.04 o 
  -1  -3   2     4665.42     4563.33     12.26 o 
   0  -3   2     1258.79      988.51      6.14 o 
   1  -3   2     1769.58     1490.07      7.85 o 
   2  -3   2      500.25      425.21      4.62 o 
   3  -3   2     2230.16     1733.16      9.65 o 
   4  -3   2      246.83      256.13      5.02 o 
   5  -3   2     1370.97     1277.55      8.02 o 
   6  -3   2       18.06       30.96     10.33 o 
   7  -3   2      980.01     1091.39      4.71 o 
   8  -3   2       23.21       32.62     10.58 o 
   9  -3   2      548.57      553.21      5.35 o 
  -9  -2   2       13.67       52.68      1.75 o 
  -8  -2   2      809.69      841.01      3.80 o 
  -7  -2   2      132.30      118.33      2.19 o 
  -6  -2   2     1978.92     1704.97     43.50 o 
  -5  -2   2      654.83      552.62     11.47 o 
  -4  -2   2     8180.27     7818.09     34.01 o 
  -3  -2   2      619.76      576.87      8.80 o 
  -2  -2   2     2579.30     2095.01    157.43 o 
  -1  -2   2     3036.38     2930.63      7.46 o 
   0  -2   2     1987.25     1634.82      7.89 o 
   1  -2   2       39.13       61.99      2.30 o 
   2  -2   2     8806.84     8567.25     17.74 o 
   3  -2   2      174.99      207.78      4.33 o 
   4  -2   2     3542.39     3957.74     18.18 o 
   5  -2   2       16.95       39.67      5.60 o 
   6  -2   2       48.46       46.35      8.63 o 
   7  -2   2      411.47      406.65      5.04 o 
   8  -2   2      351.35      360.02     27.78 o 
   9  -2   2       30.38       45.65      4.83 o 
  10  -2   2       80.73       87.17      1.44 o 
 -10  -1   2        3.17       15.86      7.65 o 
  -9  -1   2      737.93      876.93      3.47 o 
  -8  -1   2       19.30       67.89      2.26 o 
  -7  -1   2       17.74       14.79      1.81 o 
  -5  -1   2        6.95       38.79      7.35 o 
  -4  -1   2      276.67      387.55     12.00 o 
  -3  -1   2      755.24      740.54     11.85 o 
  -2  -1   2     1000.54      887.48      9.90 o 
  -1  -1   2      682.44      599.31      7.42 o 
   0  -1   2      298.35      291.60      3.41 o 
   1  -1   2    11286.75    10897.76     16.51 o 
   2  -1   2     2295.45     3143.33     10.91 o 
   3  -1   2     4814.00     4966.79     16.72 o 
   4  -1   2      364.90      272.09      6.29 o 
   5  -1   2     1940.52     1224.21     13.16 o 
   6  -1   2      192.70      124.77      8.45 o 
   7  -1   2     1237.53     1047.00      3.17 o 
   8  -1   2        4.18        4.22      1.52 o 
   9  -1   2      414.69      394.53      5.69 o 
  10  -1   2        0.97        2.26      1.34 o 
 -10   0   2       59.19       77.14      1.66 o 
  -9   0   2       52.31       72.95      2.00 o 
  -8   0   2      196.26      161.53      2.57 o 
  -7   0   2       14.86       16.25      2.32 o 
  -6   0   2     2979.57     2194.49     54.85 o 
  -5   0   2      246.33      206.43      9.04 o 
  -4   0   2     6087.28     6096.87     29.33 o 
  -3   0   2     1033.01     1200.92     12.69 o 
  -2   0   2    14855.85    16356.21    484.38 o 
  -1   0   2     1925.51     2220.33    135.06 o 
   0   0   2     3042.27     4892.36    348.99 o 
   1   0   2     4395.71     6382.43     45.88 o 
   2   0   2     1245.49     1478.67      7.48 o 
   3   0   2       93.28      118.86      7.90 o 
   4   0   2     4355.60     4089.37    183.31 o 
   5   0   2        2.82        6.65      7.25 o 
   6   0   2     1123.95      794.15     48.37 o 
   7   0   2       38.93       29.44      5.82 o 
   8   0   2      123.61       99.62     11.50 o 
   9   0   2      153.71      135.49      3.73 o 
  10   0   2      312.55      372.16      2.50 o 
  -9   1   2     1159.62     1382.84      4.39 o 
  -7   1   2      937.84      797.42     63.59 o 
  -6   1   2        7.05       14.82     10.48 o 
  -5   1   2      106.09       96.43      5.59 o 
  -4   1   2       16.89       59.72      5.72 o 
  -3   1   2      736.39      991.58      5.79 o 
  -2   1   2      963.72      739.66    304.95 o 
  -1   1   2      755.75     1366.12    119.91 o 
   0   1   2     2289.81     4283.69    136.85 o 
   1   1   2     1604.54     1846.14    101.18 o 
   2   1   2      241.11      255.69      5.27 o 
   3   1   2    11126.38    11886.76     17.48 o 
   4   1   2     1165.74     1175.76      9.71 o 
   5   1   2     3921.51     3216.46     19.11 o 
   6   1   2      151.67      162.42     23.78 o 
   7   1   2     1051.18      776.16     10.93 o 
   8   1   2       66.99       64.64      3.78 o 
   9   1   2      652.60      719.18     65.05 o 
  10   1   2       15.53       13.48      1.49 o 
  -9   2   2        0.15        7.11      8.70 o 
  -8   2   2      334.31      327.16      4.42 o 
  -7   2   2       42.49       66.84     31.86 o 
  -6   2   2      604.41      448.83      2.16 o 
  -5   2   2       41.67       42.82      4.24 o 
  -4   2   2     6097.02     5186.26     19.30 o 
  -3   2   2      191.90      141.03     24.89 o 
  -2   2   2    11402.27     9514.47    763.34 o 
  -1   2   2      559.16      564.60     94.39 o 
   0   2   2    12938.97    16259.54     37.45 o 
   1   2   2     1822.01     1556.64     18.32 o 
   2   2   2     3484.05     3829.94     29.62 o 
   3   2   2     2062.12     2179.86     12.79 o 
   4   2   2      355.39      589.24     68.22 o 
   5   2   2       27.13       17.91      7.69 o 
   6   2   2      827.25      565.69     10.58 o 
   7   2   2       12.61       57.86      7.72 o 
   8   2   2       87.76       94.03      2.70 o 
   9   2   2       10.33      344.93     69.47 o 
  10   2   2      109.14      132.89      1.68 o 
  -9   3   2      310.05      316.94      2.00 o 
  -8   3   2       22.13       25.29      1.79 o 
  -7   3   2     1651.40     1599.23     63.42 o 
  -6   3   2      436.44      387.37     27.94 o 
  -5   3   2      683.57      603.63     39.72 o 
  -3   3   2      762.15      830.70     10.31 o 
  -2   3   2        8.77        2.12      3.09 o 
  -1   3   2     2445.36     2115.68     11.40 o 
   0   3   2      800.64     1003.36     10.44 o 
   1   3   2        8.83       47.74      5.40 o 
   2   3   2     1720.14     1855.96     45.39 o 
   3   3   2     2428.77     2034.99    112.91 o 
   4   3   2       38.80       25.22      5.03 o 
   5   3   2     5253.30     4921.95     87.58 o 
   6   3   2      314.20      300.27      8.11 o 
   7   3   2     1653.08     1336.82     10.48 o 
   8   3   2       27.64       25.19      2.60 o 
   9   3   2      317.34      342.58     10.02 o 
  10   3   2       16.13       25.64      1.28 o 
  -8   4   2      548.20      628.03     75.10 o 
  -7   4   2        6.39       10.04      1.68 o 
  -6   4   2      924.86      820.33     11.96 o 
  -5   4   2       23.72       22.02      2.28 o 
  -4   4   2     1209.49     1065.87      4.60 o 
  -3   4   2       90.06       67.55      4.02 o 
  -2   4   2     6500.10     3768.18     15.37 o 
  -1   4   2      150.92      116.43      4.90 o 
   0   4   2     8901.77    10445.45     32.22 o 
   1   4   2       29.67       44.61      5.57 o 
   2   4   2     5322.60     6825.05    281.58 o 
   3   4   2      271.66      396.77     16.04 o 
   4   4   2     2008.23     2266.63    116.00 o 
   5   4   2      480.52      575.37     17.51 o 
   6   4   2       72.80       59.30      3.21 o 
   7   4   2       13.35       20.33      4.75 o 
   8   4   2       39.39       43.48      1.41 o 
   9   4   2        7.50       12.31      1.44 o 
  10   4   2        1.70        5.02      1.02 o 
  -7   5   2      344.29      437.40      4.79 o 
  -6   5   2      111.05      124.99     10.19 o 
  -5   5   2     1234.90     1372.95     18.06 o 
  -4   5   2      959.91      832.11      3.08 o 
  -3   5   2      233.96      230.69      4.19 o 
  -2   5   2        0.92        2.02      5.22 o 
  -1   5   2     1234.89     1407.13     13.39 o 
   0   5   2       17.72       14.37      6.34 o 
   1   5   2     2324.34     2812.22     17.26 o 
   2   5   2      108.83      112.41      6.09 o 
   3   5   2      654.92      842.12      9.41 o 
   4   5   2      406.45      616.88      7.94 o 
   5   5   2     1917.30     1704.28      4.67 o 
   6   5   2        6.21       12.76      1.50 o 
   7   5   2     1900.89     1690.92      4.80 o 
   8   5   2       37.96       33.28      1.48 o 
   9   5   2      395.32      450.02      2.42 o 
  10   5   2        5.32        5.06      0.94 o 
  -7   6   2       15.25       15.67      1.86 o 
  -6   6   2     1040.68     1358.15    100.34 o 
  -5   6   2       53.22       57.88      2.20 o 
  -4   6   2     1418.28     1125.34     33.08 o 
  -3   6   2       25.30       22.67      2.61 o 
  -2   6   2     1639.82     1205.88     79.19 o 
  -1   6   2       92.87      107.85      9.21 o 
   0   6   2     3755.16     3622.93     21.04 o 
   1   6   2      117.08      313.72      8.22 o 
   2   6   2     3708.40     3979.16     20.29 o 
   3   6   2       20.63       70.29      4.53 o 
   4   6   2     1283.20     1483.07    119.88 o 
   5   6   2       25.49       24.66      1.93 o 
   6   6   2      656.20      653.29      3.61 o 
   7   6   2       58.36       59.37      1.85 o 
   8   6   2        0.42       13.48     10.03 o 
   9   6   2        6.26        5.03      4.89 o 
  -6   7   2        8.82       12.43      7.64 o 
  -5   7   2      188.67      181.24      2.98 o 
  -4   7   2      209.82      190.45     37.91 o 
  -3   7   2      361.21      318.58     18.28 o 
  -2   7   2      961.62      800.83     48.23 o 
  -1   7   2        9.93       10.28      3.31 o 
   0   7   2        4.09       -0.21      2.33 o 
   1   7   2      986.94     1024.62     46.12 o 
   2   7   2       10.37       20.62      2.44 o 
   3   7   2     1488.86     1497.01     18.93 o 
   4   7   2        9.91       15.20      1.41 o 
   5   7   2      832.03      820.16     20.12 o 
   6   7   2       36.15       51.58      1.59 o 
   7   7   2      867.99      953.11     33.40 o 
   8   7   2        4.84        5.49      1.06 o 
   9   7   2      499.31      547.75      1.83 o 
  -5   8   2        0.43       -0.51      1.67 o 
  -4   8   2     1100.42      918.85    100.79 o 
  -3   8   2      115.98      110.50     27.86 o 
  -2   8   2     1201.20     1097.03      5.22 o 
  -1   8   2       44.88       40.16      2.68 o 
   0   8   2     1188.41      974.70    153.43 o 
   1   8   2       70.94      303.49     56.50 o 
   2   8   2     1485.89     1445.65     22.63 o 
   3   8   2       23.87       29.13      2.17 o 
   4   8   2     1015.93     1038.66     31.46 o 
   5   8   2       22.74       18.08      1.34 o 
   6   8   2      199.44      204.75      3.96 o 
   7   8   2        0.03        0.13      0.93 o 
   8   8   2      119.61      107.07      1.19 o 
  -3   9   2       38.79       26.22      2.85 o 
  -2   9   2      179.71      140.92      3.72 o 
  -1   9   2       10.22        5.51      2.59 o 
   0   9   2      500.92      455.20      3.42 o 
   1   9   2       18.41        9.45      1.79 o 
   2   9   2        1.18       13.35      3.78 o 
   3   9   2      579.55      579.57     52.06 o 
   4   9   2       10.10       11.14      2.50 o 
   5   9   2      670.15      745.09     49.63 o 
   6   9   2        0.06        3.38      1.14 o 
   7   9   2      399.53      490.23      1.81 o 
  -2  10   2      689.43      693.84      3.07 o 
  -1  10   2      106.93      121.69      2.40 o 
   0  10   2      567.27      514.65      2.60 o 
   1  10   2       35.94      120.15      1.78 o 
   2  10   2      464.19      390.00      2.13 o 
   3  10   2       51.52       51.73     13.48 o 
   4  10   2      402.55      412.31     65.65 o 
   5  10   2        2.82       -1.05      1.05 o 
  -4  -9   3      211.47      256.79      1.65 o 
  -3  -9   3      300.20      354.63      2.19 o 
  -2  -9   3      471.68      546.32      2.95 o 
  -1  -9   3       31.25       26.63      1.04 o 
   0  -9   3      468.52      403.84      1.79 o 
   1  -9   3        1.18        2.77      1.23 o 
   2  -9   3       13.89       13.11      1.19 o 
  -6  -8   3        0.49        2.15      0.97 o 
  -5  -8   3       32.59       44.56      1.50 o 
  -4  -8   3       58.95       56.02      9.89 o 
  -3  -8   3       72.60      105.56      2.36 o 
  -2  -8   3      315.43      326.79     46.19 o 
  -1  -8   3      242.00      266.89     38.86 o 
   0  -8   3     1452.63     1441.50    178.63 o 
   1  -8   3      540.57      444.77      2.91 o 
   2  -8   3     1154.88     1107.78    101.03 o 
   3  -8   3       14.58       26.37      7.41 o 
   4  -8   3      454.20      486.52      2.97 o 
   5  -8   3       75.29      103.38      1.62 o 
  -7  -7   3      386.45      384.48      1.81 o 
  -6  -7   3      631.41      652.96     18.12 o 
  -5  -7   3      503.63      502.75     17.65 o 
  -4  -7   3      284.12      277.52      7.99 o 
  -3  -7   3      700.88      690.66     34.49 o 
  -2  -7   3      618.55      639.25     39.99 o 
  -1  -7   3      488.35      456.79      8.92 o 
   0  -7   3      817.31      871.00    103.44 o 
   1  -7   3        0.93        1.24      8.73 o 
   2  -7   3      908.41      817.42     14.47 o 
   3  -7   3      134.82      132.08     27.58 o 
   4  -7   3        0.07        1.95      2.14 o 
   5  -7   3        0.13       -2.16      2.16 o 
   6  -7   3       12.28       25.22      1.83 o 
  -8  -6   3      120.34      108.52      1.17 o 
  -7  -6   3        0.79       -0.08      2.14 o 
  -6  -6   3       26.47       30.38      1.67 o 
  -5  -6   3       19.24       29.40      1.95 o 
  -4  -6   3       70.51       93.98      2.30 o 
  -3  -6   3      276.56      301.93      3.41 o 
  -2  -6   3      302.98      233.92     12.30 o 
  -1  -6   3      643.93      513.97     10.62 o 
   0  -6   3      792.67      610.22     23.18 o 
   1  -6   3     1088.43      828.48     76.97 o 
   2  -6   3     2670.50     2646.61      8.37 o 
   3  -6   3     1354.30     1163.19     80.73 o 
   4  -6   3     2125.55     1909.36    151.14 o 
   5  -6   3       90.26      114.56      2.72 o 
   6  -6   3      502.66      645.34      3.97 o 
   7  -6   3       97.69      145.80      2.05 o 
  -8  -5   3      659.99      722.97      2.76 o 
  -7  -5   3      283.75      334.16      2.82 o 
  -6  -5   3      629.97      672.23      3.70 o 
  -5  -5   3      900.55      929.91      4.46 o 
  -4  -5   3     2224.90     2525.97    116.70 o 
  -3  -5   3     1165.36     1234.74     42.42 o 
  -2  -5   3      554.49      521.40     11.89 o 
   0  -5   3     1136.80      922.60      8.12 o 
   1  -5   3      411.49      295.34      5.21 o 
   2  -5   3      755.43      712.03     66.97 o 
   3  -5   3      146.76      130.42     24.17 o 
   4  -5   3      894.61      807.33     25.12 o 
   5  -5   3      538.34      550.17     66.00 o 
   6  -5   3       32.92       34.05      2.25 o 
   7  -5   3       18.97      118.99      2.65 o 
   8  -5   3       37.92       72.36     16.64 o 
  -9  -4   3       81.96       98.51      1.23 o 
  -8  -4   3      122.07      146.93      2.06 o 
  -7  -4   3        2.58        3.17      1.70 o 
  -6  -4   3       90.58      108.59      2.37 o 
  -5  -4   3      147.03      139.93     15.04 o 
  -4  -4   3      209.12      230.91      9.21 o 
  -3  -4   3      198.62      238.20      7.58 o 
  -2  -4   3      651.91      736.24     10.21 o 
  -1  -4   3     1527.10     1151.80      6.81 o 
   0  -4   3      676.84      543.17     12.00 o 
   1  -4   3     2515.61     2583.43     13.32 o 
   2  -4   3     1523.61     1218.75      8.26 o 
   3  -4   3     2667.65     2238.84     12.19 o 
   4  -4   3     2723.39     2228.47     13.24 o 
   5  -4   3     1786.49     1799.18     42.94 o 
   6  -4   3     2276.87     2318.35      6.39 o 
   7  -4   3      176.76      237.21      2.84 o 
   8  -4   3      334.42      417.17     54.18 o 
   9  -4   3       75.08      102.19      3.58 o 
  -9  -3   3      319.41      388.68      2.09 o 
  -8  -3   3     1277.38     1325.93      9.32 o 
  -7  -3   3      583.32      593.36      3.35 o 
  -6  -3   3     2423.98     2284.37      6.23 o 
  -5  -3   3      456.30      464.85     28.86 o 
  -4  -3   3     1669.73     1934.39     17.63 o 
  -3  -3   3     1411.88     1518.86     13.80 o 
  -2  -3   3     5630.51     6086.70     24.66 o 
  -1  -3   3     1681.38     1537.72      7.18 o 
   0  -3   3      672.47      493.70      5.42 o 
   1  -3   3     1440.85     1166.46      7.81 o 
   2  -3   3     1228.39     1087.20      8.08 o 
   3  -3   3      103.59      146.32      4.04 o 
   4  -3   3      215.31      215.55      5.03 o 
   5  -3   3      427.94      666.75      2.98 o 
   6  -3   3      314.03      322.69     18.01 o 
   7  -3   3      782.91      949.07      4.29 o 
   8  -3   3      109.97      133.23     20.42 o 
   9  -3   3       61.69       46.30      4.18 o 
  -9  -2   3      101.07      173.11     11.51 o 
  -8  -2   3       49.75       77.06      2.05 o 
  -7  -2   3       60.34       60.59      1.93 o 
  -6  -2   3       71.15       72.48      3.03 o 
  -5  -2   3       12.54       10.48      4.34 o 
  -4  -2   3       12.89       23.67      6.98 o 
  -3  -2   3     1640.99     1516.09     13.81 o 
  -2  -2   3      623.12      602.73      8.52 o 
   0  -2   3     1899.35     1686.56      8.81 o 
   1  -2   3     5421.65     4903.08     14.59 o 
   2  -2   3     1002.83      944.46      6.96 o 
   3  -2   3     5819.24     5695.21     18.25 o 
   4  -2   3     1805.23     1766.97     11.87 o 
   5  -2   3     3284.67     2879.62     17.63 o 
   6  -2   3     1578.07     1322.46     25.23 o 
   7  -2   3     1309.57     1385.75    110.38 o 
   8  -2   3     1428.00     1356.54     10.27 o 
   9  -2   3      145.47      171.74      5.09 o 
  10  -2   3      136.01      131.65      1.61 o 
  -9  -1   3      576.80      725.70     34.63 o 
  -8  -1   3     1034.80     1171.28      4.41 o 
  -7  -1   3      702.08      679.20      3.94 o 
  -6  -1   3     3572.28     3237.74    278.01 o 
  -5  -1   3     1023.40      740.38     13.46 o 
  -4  -1   3     6140.06     5320.53     30.82 o 
  -3  -1   3      717.38      626.69     11.48 o 
  -2  -1   3     2616.31     2090.91     14.98 o 
  -1  -1   3     1004.45      971.10      9.80 o 
   0  -1   3     8578.10     8722.23     20.49 o 
   1  -1   3     1495.52     1711.11      8.60 o 
   2  -1   3      785.56      864.68      6.36 o 
   3  -1   3      317.95      450.89      5.88 o 
   4  -1   3      418.61      411.00      6.80 o 
   5  -1   3        0.15       25.61      5.39 o 
   6  -1   3        0.03       12.28     13.49 o 
   7  -1   3      374.50      464.88      5.31 o 
   8  -1   3        4.78       29.82      2.90 o 
   9  -1   3      576.30      578.45     81.45 o 
  10  -1   3      129.51      161.22      1.82 o 
  -9   0   3        0.69       11.18      4.35 o 
  -8   0   3      136.17      137.38      2.41 o 
  -7   0   3       86.10       91.77      2.59 o 
  -6   0   3       15.34       28.71      9.01 o 
  -5   0   3       14.09       11.01      8.26 o 
  -4   0   3        3.51        6.73      7.51 o 
  -3   0   3      149.41      142.74      7.35 o 
  -2   0   3      154.06      363.95     13.76 o 
  -1   0   3     6330.10     5853.90    141.19 o 
   0   0   3      528.37      855.30      6.14 o 
   1   0   3     1658.74     2486.60      9.44 o 
   2   0   3     2540.93     3509.45     11.77 o 
   3   0   3     9433.64    10661.07     24.73 o 
   4   0   3      771.43      639.92      8.37 o 
   5   0   3     6136.51     4267.64     22.52 o 
   6   0   3     1121.01      794.47     13.45 o 
   7   0   3     2328.55     1960.28     27.36 o 
   8   0   3      583.63      495.18     28.11 o 
   9   0   3      550.94      607.33      5.16 o 
  10   0   3      583.93      736.68     78.88 o 
  -9   1   3      168.64      225.08     29.31 o 
  -8   1   3      758.37      813.53      3.97 o 
  -7   1   3     1043.65      813.25      4.06 o 
  -6   1   3     2740.48     1949.15     56.76 o 
  -5   1   3      880.24      691.60     11.50 o 
  -4   1   3     7496.70     7670.77     30.83 o 
  -3   1   3      995.11     1136.50     84.06 o 
  -2   1   3    10367.71    13043.94     15.36 o 
  -1   1   3     1499.26     2123.81     40.10 o 
   0   1   3     2383.90     3926.09      9.37 o 
   1   1   3      347.45      548.92      4.53 o 
   2   1   3     5934.77     7124.80    167.94 o 
   3   1   3      442.43      495.37      4.30 o 
   4   1   3      221.99      182.39      4.22 o 
   5   1   3       18.91       28.55     12.38 o 
   6   1   3        1.12       -4.39      4.39 o 
   7   1   3       22.49       51.71      6.43 o 
   8   1   3       93.01       68.09      3.36 o 
   9   1   3      196.79      172.13      3.42 o 
  10   1   3       38.01       68.97      7.65 o 
  -9   2   3      149.71      192.57      1.35 o 
  -7   2   3       37.18       37.79      2.32 o 
  -6   2   3      251.65      181.73      2.35 o 
  -5   2   3        0.09        6.37      0.87 o 
  -4   2   3        1.38       49.19      3.65 o 
  -3   2   3      642.40      767.60    171.55 o 
  -2   2   3       91.67      120.29      7.60 o 
  -1   2   3      731.54      848.85      6.39 o 
   0   2   3      781.13      739.96    185.03 o 
   1   2   3     7777.45     9492.73     69.74 o 
   2   2   3      384.17      436.39     28.88 o 
   3   2   3     2669.25     2494.19    176.47 o 
   4   2   3     1415.45     1183.59     84.96 o 
   5   2   3     6320.38     4647.93    227.94 o 
   6   2   3      334.03      188.36     16.81 o 
   7   2   3     3728.50     2678.42      6.99 o 
   8   2   3      362.83      347.05      2.40 o 
   9   2   3     1032.55     1062.28      3.29 o 
  10   2   3      145.20      180.17     16.40 o 
  -8   3   3      157.14      209.77      8.67 o 
  -7   3   3      449.92      414.36      3.28 o 
  -6   3   3     1952.18     1719.05     82.04 o 
  -5   3   3     1136.31      936.15     32.69 o 
  -4   3   3     4339.62     3113.50     13.71 o 
  -3   3   3      567.03      466.24     61.02 o 
  -2   3   3     9505.26     7476.44   1013.78 o 
  -1   3   3      262.46      190.48      9.31 o 
   0   3   3     7599.36     8021.15     30.14 o 
   1   3   3     2250.47     2296.33     16.35 o 
   2   3   3     2134.19     2049.29     99.91 o 
   3   3   3       34.48       31.39      5.77 o 
   4   3   3     1497.19     1495.90     99.24 o 
   5   3   3       42.88       39.18      3.42 o 
   6   3   3        3.30       22.31      4.01 o 
   7   3   3       92.62      101.42     43.52 o 
   8   3   3      143.30      120.59      7.92 o 
   9   3   3       26.95       48.50     13.93 o 
  10   3   3      167.74      205.91      1.81 o 
  -8   4   3      106.38      107.49      2.23 o 
  -7   4   3      208.50      226.06      2.82 o 
  -6   4   3      471.34      416.61     23.75 o 
  -5   4   3      267.85      270.66     11.26 o 
  -4   4   3      377.80      334.00      7.30 o 
  -3   4   3      251.28      204.95     10.13 o 
  -2   4   3        2.13       37.17      8.45 o 
  -1   4   3     1959.79     1813.69     16.81 o 
   0   4   3      224.48      248.18      8.01 o 
   1   4   3     1199.52     1256.32     12.49 o 
   2   4   3      772.97      924.41     10.72 o 
   3   4   3     5119.09     6583.15     27.12 o 
   5   4   3     2144.15     2348.44     15.08 o 
   6   4   3      445.99      388.76      9.91 o 
   7   4   3     2660.79     2343.51     19.21 o 
   8   4   3       75.85       73.45      1.48 o 
   9   4   3     1563.40     1657.57      4.35 o 
  10   4   3       51.92       68.20      1.28 o 
  -7   5   3       78.18       86.20      2.26 o 
  -6   5   3      395.76      444.10     10.24 o 
  -5   5   3      732.80      711.68     35.70 o 
  -4   5   3     3121.96     3016.28     44.76 o 
  -3   5   3      779.82      698.64     12.47 o 
  -2   5   3     4120.79     3900.52     26.02 o 
  -1   5   3      190.01      159.30      8.10 o 
   0   5   3     4915.23     5281.17     25.02 o 
   1   5   3        9.99       27.85      6.48 o 
   2   5   3     2744.25     3256.90     18.30 o 
   3   5   3     1055.91     1453.70     13.15 o 
   4   5   3      937.75     1243.00     11.62 o 
   6   5   3      228.77      195.34      1.83 o 
   7   5   3        0.45        8.71      2.35 o 
   8   5   3       22.69       23.34      1.41 o 
   9   5   3       44.29       44.56      1.47 o 
  10   5   3      211.40      259.62      1.55 o 
  -7   6   3      132.92      182.95      2.14 o 
  -6   6   3       22.70       37.22      3.60 o 
  -5   6   3       98.97       99.59     16.32 o 
  -4   6   3      501.86      398.02      5.82 o 
  -3   6   3      592.88      662.72     42.00 o 
  -2   6   3      307.41      257.31      6.97 o 
  -1   6   3      860.05      924.65     52.12 o 
   0   6   3       13.39        4.10      6.13 o 
   1   6   3     1771.47     1656.78     14.34 o 
   2   6   3      140.40      134.26      6.41 o 
   3   6   3     1432.01     1697.36     14.13 o 
   4   6   3      291.49      364.32     17.54 o 
   5   6   3     2359.74     2652.85      6.56 o 
   6   6   3      171.04      191.46      2.33 o 
   7   6   3      982.36     1047.45      3.99 o 
   8   6   3       92.80       98.25      1.87 o 
   9   6   3      820.82     1002.83      2.12 o 
  -6   7   3      365.26      564.38      2.80 o 
  -5   7   3       69.95       52.28     12.20 o 
  -4   7   3      628.01      534.99     11.51 o 
  -3   7   3      609.37      476.70     10.31 o 
  -2   7   3     3241.26     2978.33      7.44 o 
  -1   7   3      358.64      334.35      3.55 o 
   0   7   3     2313.40     2239.22     30.01 o 
   1   7   3       72.07      165.78     30.54 o 
   2   7   3     1382.19     1366.86     23.97 o 
   3   7   3        0.86        9.58      5.97 o 
   4   7   3      555.59      534.80     25.57 o 
   5   7   3      276.19      255.91     15.93 o 
   6   7   3      195.16      270.05     29.48 o 
   7   7   3       25.83       27.48      2.99 o 
   8   7   3       15.83       15.25      1.56 o 
   9   7   3        7.43        6.57      0.85 o 
  -5   8   3       82.59       88.28      1.86 o 
  -4   8   3        2.17        5.75      2.80 o 
  -3   8   3        0.54       -1.81      2.95 o 
  -2   8   3      405.58      366.87      3.52 o 
  -1   8   3      734.05      721.03      4.48 o 
   0   8   3      167.10      171.14      3.84 o 
   1   8   3      935.39      822.03    110.00 o 
   2   8   3       16.28       13.47      7.07 o 
   3   8   3      984.16      958.05     38.54 o 
   4   8   3       22.89       23.53      1.45 o 
   5   8   3      887.33      895.13     50.92 o 
   6   8   3       64.80       64.13      1.32 o 
   7   8   3      755.02      821.74     48.96 o 
   8   8   3       71.51       68.30      1.88 o 
  -3   9   3       25.95       14.46      2.70 o 
  -2   9   3      631.73      447.33      4.40 o 
  -1   9   3      227.75      241.19      3.40 o 
   0   9   3     1984.87     1848.38      5.94 o 
   1   9   3      140.40      262.96      3.51 o 
   2   9   3      916.01      889.66     43.41 o 
   3   9   3       21.01       17.70      2.78 o 
   4   9   3      235.91      225.44     33.86 o 
   5   9   3        1.15        7.54      1.07 o 
   6   9   3       59.38       58.32      2.03 o 
   7   9   3       61.84       44.77      1.03 o 
  -2  10   3       21.94       13.13      1.89 o 
  -1  10   3       54.26       69.00      2.38 o 
   0  10   3      291.63      249.30      2.22 o 
   1  10   3      555.37      555.93      2.74 o 
   2  10   3       90.07       89.78      1.72 o 
   3  10   3      577.17      517.62      2.52 o 
   4  10   3       11.85        8.08      1.44 o 
   5  10   3      384.94      346.25      1.64 o 
   0  -9   4      129.08      100.74      1.13 o 
   1  -9   4       20.81       26.01      1.04 o 
  -5  -8   4      554.02      656.73      2.26 o 
  -4  -8   4      236.35      261.99      2.05 o 
  -3  -8   4      515.51      622.74      3.32 o 
  -2  -8   4        1.01        0.78      3.28 o 
  -1  -8   4      795.20      786.22     95.16 o 
   1  -8   4      251.44      199.27      2.21 o 
   2  -8   4        1.81      108.90      2.13 o 
   3  -8   4        7.48       16.04      1.81 o 
   4  -8   4        0.30       -1.53      1.53 o 
  -6  -7   4        1.01       21.12      2.48 o 
  -5  -7   4        0.94       -0.60      0.98 o 
  -4  -7   4      238.76      247.14     11.00 o 
  -3  -7   4      119.99      111.24     16.74 o 
  -2  -7   4      572.69      618.28     50.04 o 
  -1  -7   4      317.24      301.92      6.39 o 
   0  -7   4      610.88      484.49      5.09 o 
   1  -7   4       45.58       40.76      2.92 o 
   2  -7   4      399.20      363.13      3.79 o 
   3  -7   4      121.85      113.78      2.92 o 
   4  -7   4      937.08     1046.28      4.70 o 
   5  -7   4      128.78      141.59      2.38 o 
   6  -7   4       66.63       92.58      1.73 o 
  -7  -6   4      569.28      609.03     24.77 o 
  -6  -6   4      611.28      598.85      2.90 o 
  -5  -6   4      425.46      426.87      3.05 o 
  -4  -6   4     1096.64     1138.85      4.81 o 
  -3  -6   4     1473.48     1458.87     64.30 o 
  -2  -6   4      639.04      616.63      3.22 o 
  -1  -6   4      796.34      740.35      7.98 o 
   0  -6   4        0.54       30.47     20.29 o 
   1  -6   4      858.15      655.56      5.40 o 
   2  -6   4        1.90       -1.18      3.08 o 
   3  -6   4       83.41       65.70      2.77 o 
   4  -6   4        3.47        1.90      1.97 o 
   5  -6   4        0.22       15.94      2.29 o 
   6  -6   4        0.13        2.51      2.11 o 
   7  -6   4       86.14      117.63     25.05 o 
  -7  -5   4        0.28       -0.99      1.31 o 
  -6  -5   4       69.63       71.92      4.73 o 
  -5  -5   4       86.84       82.83      2.23 o 
  -4  -5   4      161.09      192.27      2.90 o 
  -3  -5   4       51.49       46.76      2.09 o 
  -2  -5   4     1025.24      995.06     31.94 o 
  -1  -5   4      261.23      166.78      3.12 o 
   0  -5   4     1772.33     1587.67     18.02 o 
   1  -5   4     1229.86     1130.79     46.00 o 
   2  -5   4     1455.88     1501.79    137.92 o 
   3  -5   4      308.05      318.01      3.58 o 
   4  -5   4      645.50      579.59     37.90 o 
   5  -5   4      364.47      353.29      3.39 o 
   6  -5   4      846.03     1044.53      4.61 o 
   7  -5   4      106.14      141.35      2.35 o 
   8  -5   4       43.83       79.30      7.75 o 
  -8  -4   4       75.96       99.23      3.51 o 
  -7  -4   4      556.38      651.91      3.34 o 
  -6  -4   4      443.08      495.23      3.41 o 
  -5  -4   4     1556.68     1702.92      5.84 o 
  -4  -4   4     1714.80     1935.83      5.98 o 
  -3  -4   4      673.66      769.20     29.85 o 
  -2  -4   4     2719.36     2848.49     18.51 o 
   0  -4   4     1065.97      955.70     36.43 o 
   1  -4   4      876.84      767.69      7.08 o 
   2  -4   4       22.40       63.59      3.68 o 
   3  -4   4      325.71      355.01     31.74 o 
   4  -4   4       30.31       37.60      9.11 o 
   5  -4   4        2.50       18.69      2.10 o 
   6  -4   4       42.17       51.18     14.49 o 
   7  -4   4       11.87       69.93      2.32 o 
   8  -4   4        1.95        5.11      6.72 o 
  -9  -3   4        7.78        7.79      1.38 o 
  -8  -3   4        3.97        6.07      1.48 o 
  -7  -3   4        5.50       10.35      1.38 o 
  -6  -3   4      551.07      513.03      3.17 o 
  -5  -3   4      235.84      197.46     10.81 o 
  -4  -3   4      390.26      419.44     10.58 o 
  -3  -3   4      780.14      771.07     10.91 o 
  -2  -3   4     1126.51     1112.79     12.22 o 
   0  -3   4     2516.82     1962.60     12.00 o 
   1  -3   4      191.13      204.98      5.09 o 
   2  -3   4     3605.26     3088.38     14.12 o 
   3  -3   4     2508.30     2295.84     13.33 o 
   4  -3   4     1791.81     1494.77     11.64 o 
   5  -3   4      722.70      763.05     20.48 o 
   6  -3   4      547.25      575.04     26.55 o 
   7  -3   4      506.50      560.47     15.29 o 
   8  -3   4      423.91      453.38     14.57 o 
   9  -3   4       54.42       34.61      4.08 o 
  -9  -2   4      141.08      181.36      1.74 o 
  -8  -2   4      400.19      464.62     12.52 o 
  -7  -2   4      666.44      749.17      3.71 o 
  -6  -2   4      274.33      248.97      2.67 o 
  -5  -2   4      872.03      864.26     53.33 o 
  -4  -2   4      885.50      814.12     13.30 o 
  -3  -2   4     2708.36     2435.31     17.84 o 
  -2  -2   4     3452.36     3571.19     19.93 o 
  -1  -2   4      507.77      489.11      8.60 o 
   0  -2   4     5760.50     4632.48     17.07 o 
   1  -2   4     4786.95     4694.79     16.76 o 
   2  -2   4     1079.14     1203.76      8.98 o 
   3  -2   4      656.17      737.50      7.67 o 
   4  -2   4      113.61      133.73      4.71 o 
   6  -2   4      174.16      184.29      4.49 o 
   7  -2   4       74.51       89.51     15.75 o 
   8  -2   4      101.06       91.80      2.58 o 
   9  -2   4       27.84       32.85      4.89 o 
  -9  -1   4       21.31       80.71      1.96 o 
  -7  -1   4        1.85      117.66      2.28 o 
  -6  -1   4      123.03      146.85      2.73 o 
  -5  -1   4       58.97       44.75      8.68 o 
  -4  -1   4     2085.93     1610.90     17.86 o 
  -3  -1   4     2476.33     1986.04     18.47 o 
  -2  -1   4      999.36      812.32     10.88 o 
  -1  -1   4     3370.52     3272.38     17.96 o 
   0  -1   4     2678.58     2596.69     12.11 o 
   1  -1   4     1950.55     2001.94     10.48 o 
   2  -1   4     4164.86     4277.61     15.44 o 
   3  -1   4      108.87       80.74      3.77 o 
   4  -1   4     4233.12     4022.11     18.32 o 
   5  -1   4     2765.18     2247.27     15.86 o 
   6  -1   4     1281.07      950.27     52.71 o 
   7  -1   4      695.36      642.22     26.24 o 
   8  -1   4      237.26      254.78     13.62 o 
   9  -1   4      352.64      403.92      4.47 o 
  10  -1   4      101.14      132.48     16.72 o 
  -9   0   4      104.57      132.75      2.20 o 
  -8   0   4      889.81     1072.90     12.97 o 
  -7   0   4      457.19      531.32      3.45 o 
  -6   0   4     1545.60     1282.12    121.60 o 
  -5   0   4     1093.00      826.49     15.98 o 
  -4   0   4      274.27      161.39      9.60 o 
  -3   0   4      787.15      706.36     13.05 o 
  -2   0   4      794.20      673.23     95.28 o 
  -1   0   4     2241.47     2375.52     41.14 o 
   0   0   4     3399.45     4791.53    184.50 o 
   1   0   4      189.03      287.92      8.73 o 
   2   0   4     6507.28     8629.68     20.63 o 
   3   0   4     2765.53     3152.58     14.02 o 
   4   0   4      516.03      564.68      7.80 o 
   5   0   4      219.66      233.03      7.09 o 
   6   0   4      164.23      128.05      2.44 o 
   7   0   4       76.13       61.07      2.37 o 
   8   0   4      286.47      235.10      4.95 o 
   9   0   4       84.63       97.40      3.60 o 
  10   0   4      116.51      152.29      8.13 o 
  -9   1   4        2.83        3.97      1.83 o 
  -8   1   4       77.15       96.65      6.86 o 
  -7   1   4        7.86        5.57      1.50 o 
  -6   1   4       31.62       25.64      2.07 o 
  -5   1   4       29.22       24.42      1.05 o 
  -4   1   4      657.21      653.70     11.39 o 
  -3   1   4      668.66      753.48     90.93 o 
  -2   1   4     5329.84     6625.63    124.66 o 
  -1   1   4     8456.65    10582.59    269.55 o 
   0   1   4      872.49     1659.66     51.09 o 
   1   1   4     6264.70    11272.05    298.20 o 
   2   1   4     2800.78     3995.41     38.79 o 
   3   1   4     3638.23     3689.42    129.06 o 
   4   1   4     3500.40     3491.66     17.69 o 
   5   1   4      327.80      260.55      7.55 o 
   6   1   4     2447.77     1543.92     16.68 o 
   7   1   4     1631.86     1297.30     11.11 o 
   8   1   4      600.96      490.13      4.40 o 
   9   1   4      343.55      374.54     18.27 o 
  10   1   4       37.99       54.49      1.91 o 
  -8   2   4      490.11      583.11      4.40 o 
  -7   2   4      233.38      196.40      2.74 o 
  -6   2   4     1939.44     1479.33      4.75 o 
  -5   2   4      716.93      523.97      9.99 o 
  -4   2   4     3510.80     2504.75     14.93 o 
  -3   2   4     1184.56     1486.78    246.97 o 
  -2   2   4       36.80       40.79     17.40 o 
  -1   2   4      442.61      521.55     51.48 o 
   0   2   4      208.94      317.29     11.77 o 
   1   2   4     1058.42     1410.40     25.53 o 
   2   2   4      629.74      846.50     62.63 o 
   3   2   4       20.53       63.76     10.89 o 
   4   2   4     2244.33     2759.01    105.40 o 
   5   2   4      209.63      206.18      7.87 o 
   6   2   4       41.39      185.90      9.13 o 
   7   2   4       21.28      199.33     39.45 o 
   8   2   4      124.93      147.94      3.22 o 
   9   2   4      111.43      121.37      2.98 o 
  10   2   4      217.53      294.17      4.02 o 
  -8   3   4       52.12       39.75      2.52 o 
  -7   3   4        3.68        4.30      2.56 o 
  -6   3   4       45.37       43.27      9.30 o 
  -5   3   4       34.18       28.42      5.45 o 
  -4   3   4      197.14      186.38      4.67 o 
  -3   3   4      369.41      425.61    168.38 o 
  -2   3   4     1898.84     1924.76    220.01 o 
  -1   3   4     2415.93     2197.85     18.09 o 
   0   3   4     5686.45     4985.73     27.24 o 
   1   3   4     9833.13     9387.94     39.68 o 
   2   3   4      458.33      534.48     36.56 o 
   3   3   4     4846.52     5240.29    110.48 o 
   4   3   4     1453.20     1512.99    180.35 o 
   5   3   4     3055.67     3159.32    119.14 o 
   6   3   4     1509.26     1355.93     11.87 o 
   7   3   4      474.75      417.91     24.20 o 
   8   3   4      868.60      757.06     42.94 o 
   9   3   4      583.65      667.36     34.77 o 
  10   3   4      158.97      288.43     22.93 o 
  -7   4   4      216.29      259.61      2.78 o 
  -6   4   4      984.71      831.11      3.99 o 
  -5   4   4      230.71      186.45      6.55 o 
  -4   4   4     2367.71     2019.86     34.23 o 
  -2   4   4     4325.07     3271.90     25.33 o 
  -1   4   4      593.12      410.66     11.13 o 
   0   4   4       10.01       37.89      6.85 o 
   1   4   4      306.09      266.91      7.87 o 
   2   4   4       31.34       78.61      6.05 o 
   3   4   4      396.19      505.37      8.92 o 
   5   4   4        1.80       29.84      4.23 o 
   6   4   4      150.06      140.90     42.22 o 
   7   4   4        7.29        8.55      9.52 o 
   8   4   4       13.56       21.84      4.00 o 
   9   4   4        1.85        8.67      3.37 o 
  10   4   4       80.56      125.08      1.36 o 
  -7   5   4        4.17        8.50      1.95 o 
  -6   5   4      126.32      115.61      2.56 o 
  -5   5   4       43.62       52.71      1.77 o 
  -4   5   4        6.91       10.64      1.53 o 
  -3   5   4      335.78      368.36     36.76 o 
  -2   5   4      304.34      299.55     11.01 o 
  -1   5   4     1183.78     1140.89     14.66 o 
   0   5   4     2199.37     2293.26     18.16 o 
   1   5   4     3361.43     3759.78     21.70 o 
   2   5   4     2485.33     3251.65     20.02 o 
   3   5   4     5205.13     7085.88     30.16 o 
   4   5   4      288.91      363.22      7.43 o 
   5   5   4     2314.47     2827.30     17.49 o 
   6   5   4      392.71      318.94     19.41 o 
   7   5   4     1366.06     1212.18     77.28 o 
   8   5   4      473.31      410.17     16.20 o 
   9   5   4      269.52      335.07      2.14 o 
  10   5   4      171.13      214.95      1.37 o 
  -7   6   4        0.83        0.48      1.59 o 
  -6   6   4      445.20      538.31      3.17 o 
  -5   6   4      346.50      416.26     88.63 o 
  -4   6   4     1196.78     1084.76     41.66 o 
  -3   6   4      115.87      108.19      1.66 o 
  -2   6   4     1469.34     1401.87      4.56 o 
  -1   6   4      151.90      141.83      1.85 o 
   0   6   4     2317.04     2411.10     18.75 o 
   1   6   4      168.67      177.80      7.26 o 
   2   6   4       10.65       55.54      4.51 o 
   3   6   4      158.89      228.21      6.55 o 
   4   6   4        2.23       33.44     17.61 o 
   5   6   4       52.77       73.53      3.46 o 
   6   6   4      201.46      223.72      2.42 o 
   7   6   4        2.43        1.57      1.57 o 
   8   6   4       12.57       27.05      1.52 o 
   9   6   4       30.37       35.65      8.17 o 
  10   6   4       41.55       39.32      1.26 o 
  -6   7   4        1.94        3.28      1.57 o 
  -5   7   4        6.07        2.96      2.09 o 
  -4   7   4      169.21      110.09     13.32 o 
  -3   7   4      100.87       98.04     24.31 o 
  -2   7   4       12.02       17.07      2.37 o 
  -1   7   4      732.56      754.40     60.09 o 
   0   7   4      202.49      217.54      5.94 o 
   1   7   4     1404.12     1661.94     85.14 o 
   2   7   4     1208.14     1387.29     19.12 o 
   3   7   4     2446.89     2426.06      5.15 o 
   4   7   4      748.93      714.06     35.19 o 
   5   7   4     1958.91     1932.35      6.54 o 
   6   7   4       89.18       86.73      7.52 o 
   7   7   4      764.89      799.94     45.48 o 
   8   7   4       75.69       56.09      2.10 o 
   9   7   4      396.30      405.70     27.84 o 
  -5   8   4        0.58        1.71      1.51 o 
  -3   8   4      290.97      200.49      3.44 o 
  -2   8   4      886.66      805.53      4.29 o 
  -1   8   4       21.73       16.03      2.40 o 
   0   8   4      433.13      416.14      4.36 o 
   1   8   4       15.17       49.01      3.42 o 
   2   8   4      530.16      533.42      4.22 o 
   3   8   4       97.38       87.03      2.74 o 
   4   8   4       26.23       21.09      2.31 o 
   5   8   4       39.41       38.74      5.31 o 
   6   8   4       54.78       42.68      2.12 o 
   7   8   4        2.58        3.33      1.52 o 
   8   8   4      199.33      177.06      1.64 o 
  -3   9   4       53.35       24.27      2.48 o 
  -2   9   4      135.29       73.57      2.91 o 
  -1   9   4      146.86      144.86      2.84 o 
   0   9   4       62.67       58.49      2.67 o 
   1   9   4      672.88      646.27      4.36 o 
   2   9   4       63.69       86.10      2.85 o 
   3   9   4      824.69      758.87      4.03 o 
   4   9   4      440.62      393.56      2.99 o 
  -2  10   4      299.32      266.13      2.23 o 
  -1  10   4      118.57      124.30      2.47 o 
   0  10   4      357.51      332.99      2.45 o 
   1  10   4        0.43       -1.66      1.66 o 
   2  10   4       40.54       30.00      1.70 o 
   3  10   4        0.59       -0.58      1.60 o 
   4  10   4       31.95       36.40      1.50 o 
   5  10   4       85.94       78.00      1.45 o 
   6  10   4       39.05       19.87      0.88 o 
   2  11   4       69.11       89.24      1.00 o 
  -3  -8   5      133.68      136.54     21.13 o 
  -2  -8   5      626.36      602.41    121.65 o 
  -1  -8   5      349.85      246.59      2.12 o 
   0  -8   5     1225.19     1050.51      3.48 o 
   1  -8   5      108.05       83.26      1.70 o 
   2  -8   5      341.08      292.75      2.13 o 
   3  -8   5       92.82      132.21      1.77 o 
   4  -8   5      160.11      144.40      1.39 o 
  -5  -7   5      425.49      463.39     18.61 o 
  -4  -7   5        3.48        3.42      3.12 o 
  -3  -7   5      189.60      209.66     15.13 o 
  -2  -7   5       21.09       20.07      1.57 o 
  -1  -7   5      248.27      308.88     16.97 o 
   0  -7   5       53.18       73.42     20.24 o 
   1  -7   5        3.26       13.89      2.75 o 
   2  -7   5       59.15       48.92      2.61 o 
   3  -7   5        1.21        2.13      2.49 o 
   4  -7   5        1.48       10.23      2.19 o 
   5  -7   5      169.19      192.77      2.24 o 
  -6  -6   5      308.76      317.31      7.35 o 
  -5  -6   5      299.02      319.71      5.23 o 
  -4  -6   5      533.69      535.54     23.77 o 
  -3  -6   5      780.55      815.58     51.14 o 
  -2  -6   5      887.53      853.64     48.36 o 
  -1  -6   5      363.17      374.28      6.62 o 
   0  -6   5     1526.08     1415.73     37.10 o 
   1  -6   5      437.67      367.00      5.27 o 
   2  -6   5     2642.08     2667.82      8.81 o 
   3  -6   5      219.66      178.87      3.25 o 
   4  -6   5      415.64      437.80      3.65 o 
   5  -6   5      146.72      171.50      2.64 o 
   6  -6   5      102.95      146.47      2.32 o 
  -6  -5   5      371.69      401.83      3.75 o 
  -5  -5   5     1074.66     1202.40     13.13 o 
  -4  -5   5        2.23        6.01      1.54 o 
  -3  -5   5      882.31      926.46      4.91 o 
  -2  -5   5        0.63       -2.41      2.41 o 
  -1  -5   5       62.27       64.12      5.76 o 
   0  -5   5        7.32        8.83      3.89 o 
   1  -5   5      112.50      126.42      6.11 o 
   3  -5   5        7.74       23.54      2.83 o 
   4  -5   5      109.55      107.47      2.54 o 
   5  -5   5       31.90       35.34      2.35 o 
   6  -5   5       28.43       48.32      2.18 o 
   7  -5   5      297.95      439.34     91.34 o 
  -8  -4   5       27.45       21.39      1.30 o 
  -7  -4   5       60.62       50.88      3.06 o 
  -6  -4   5      317.91      357.82      6.33 o 
  -5  -4   5      176.66      214.62      2.74 o 
  -4  -4   5     1614.03     1915.40      4.73 o 
  -3  -4   5     1337.17     1511.68     11.61 o 
  -2  -4   5     1283.55     1314.34     29.88 o 
  -1  -4   5     2375.43     2456.12     19.14 o 
   1  -4   5      776.78      814.09      8.68 o 
   2  -4   5     2410.94     2160.86     40.56 o 
   3  -4   5      477.12      486.63     33.42 o 
   4  -4   5     3719.33     3539.76     45.31 o 
   5  -4   5      370.71      407.18     40.22 o 
   6  -4   5      314.19      380.00     19.57 o 
   7  -4   5      107.01      151.92      2.35 o 
   8  -4   5       33.42       69.03      4.43 o 
  -8  -3   5      310.78      366.87      2.79 o 
  -7  -3   5      861.03     1059.06      3.76 o 
  -6  -3   5      782.94      880.49      4.07 o 
  -5  -3   5     1077.00     1270.10      5.10 o 
  -4  -3   5     1168.60     1374.14     16.37 o 
  -3  -3   5     2028.47     2158.03     17.82 o 
  -2  -3   5        1.96       10.02      5.17 o 
  -1  -3   5     1249.25     1351.48     14.77 o 
   0  -3   5       20.90       42.58      4.54 o 
   1  -3   5       50.57       54.08      3.97 o 
   2  -3   5        9.35       58.80      4.12 o 
   3  -3   5        4.48       76.79      4.29 o 
   4  -3   5       15.55       22.84      3.92 o 
   5  -3   5      101.27      145.33      6.78 o 
   6  -3   5      147.05      195.29      5.12 o 
   7  -3   5      107.45      128.07     11.31 o 
   8  -3   5       66.37       64.36      4.78 o 
  -8  -2   5        1.22       -1.82      1.82 o 
  -7  -2   5        0.25        8.28      2.34 o 
  -6  -2   5      277.60      307.72      3.85 o 
  -5  -2   5      401.57      363.61      3.96 o 
  -4  -2   5     1517.78     1514.51     74.78 o 
  -3  -2   5     1045.24      966.61     12.67 o 
  -2  -2   5     5466.93     6111.54     28.49 o 
  -1  -2   5     4436.95     4954.63     25.13 o 
   0  -2   5     2199.90     2070.26     13.84 o 
   1  -2   5     4470.85     5343.15     23.19 o 
   2  -2   5     3421.39     2888.92     14.48 o 
   3  -2   5      944.01     1017.43      9.85 o 
   4  -2   5     2289.48     2023.96     14.52 o 
   5  -2   5      513.21      437.34     36.07 o 
   6  -2   5     2909.06     2920.57      7.86 o 
   7  -2   5      365.72      376.22     31.52 o 
   8  -2   5      153.07      158.81      4.90 o 
   9  -2   5       37.63       46.81      2.79 o 
  -9  -1   5      277.81      404.99      2.18 o 
  -8  -1   5      122.62      172.01      2.70 o 
  -7  -1   5      722.20      867.68      5.12 o 
  -6  -1   5      897.30      917.74      5.50 o 
  -5  -1   5     1742.35     1034.24     15.17 o 
  -4  -1   5     2096.94     1612.96     18.72 o 
  -3  -1   5      795.25      581.58     11.72 o 
  -2  -1   5     2446.56     1981.55     16.24 o 
  -1  -1   5     2562.79     2516.87     16.64 o 
   0  -1   5        1.17       66.24      4.29 o 
   1  -1   5     1251.07     1432.08     11.57 o 
   2  -1   5      324.55      410.09      6.15 o 
   3  -1   5      356.67      431.58      6.81 o 
   4  -1   5       87.30      150.00      5.38 o 
   5  -1   5      272.71      212.40      6.64 o 
   6  -1   5      213.86      173.63      2.63 o 
   7  -1   5      243.57      205.44     11.05 o 
   8  -1   5      136.73      150.36      4.97 o 
   9  -1   5      158.84      158.88      3.36 o 
  10  -1   5       77.11       93.55      2.29 o 
  -9   0   5        6.25        9.66      1.44 o 
  -8   0   5       27.52       69.76      2.64 o 
  -7   0   5       25.64       89.48      3.49 o 
  -5   0   5       49.76       24.03      8.98 o 
  -4   0   5      914.35      759.93     15.02 o 
  -3   0   5     1680.31     1381.69     18.51 o 
  -2   0   5     3724.25     3201.46     22.76 o 
  -1   0   5     4397.56     4986.88    326.30 o 
   0   0   5    11306.61    13226.93    119.61 o 
   1   0   5     9324.88    14003.67    565.06 o 
   2   0   5     2906.54     4136.24     17.18 o 
   3   0   5     4159.63     4671.82     18.71 o 
   4   0   5     3372.26     2930.60     16.56 o 
   5   0   5      837.65      638.72      9.60 o 
   6   0   5     1247.59      850.94     45.80 o 
   7   0   5      359.68      387.54      9.91 o 
   8   0   5     1235.23     1083.38      4.09 o 
   9   0   5      195.42      200.96      3.47 o 
  10   0   5       42.59       57.67      5.26 o 
  -8   1   5      425.16      499.56      3.84 o 
  -7   1   5      709.24      784.00      5.52 o 
  -6   1   5      436.53      348.14     18.24 o 
  -5   1   5     1006.04      653.63      4.22 o 
  -4   1   5     1464.84     1181.17     15.63 o 
  -3   1   5     2304.03     2574.39    392.99 o 
  -2   1   5     3356.82     4082.84    395.44 o 
  -1   1   5       15.18       50.65     18.86 o 
   0   1   5     2970.84     5119.89    220.49 o 
   1   1   5     1416.12     2989.34      9.53 o 
   2   1   5        0.72      248.63     48.63 o 
   3   1   5      618.44      675.48     63.13 o 
   4   1   5      522.07      514.97      7.88 o 
   5   1   5      452.52      364.58      8.10 o 
   6   1   5      211.64      172.27    138.04 o 
   7   1   5      477.06      328.51      5.27 o 
   8   1   5      344.90      290.06      3.67 o 
   9   1   5      230.83      238.26     19.70 o 
  10   1   5      114.48      172.88     28.34 o 
  -8   2   5        6.05        1.09      2.33 o 
  -7   2   5        2.33        7.99      4.30 o 
  -6   2   5      338.61      253.63     16.90 o 
  -5   2   5      210.10      139.91     10.70 o 
  -4   2   5      255.79      170.98      5.52 o 
  -3   2   5      432.59      479.23     89.58 o 
  -2   2   5     1322.01     1629.14    184.62 o 
  -1   2   5     3552.52     4839.55    178.61 o 
   0   2   5     4488.71     7370.39    208.55 o 
   1   2   5     9095.08    14572.43    472.58 o 
   2   2   5    10562.35    13345.86    255.30 o 
   3   2   5     7861.59     8807.38    300.51 o 
   4   2   5     2511.79     2516.63     58.32 o 
   5   2   5     2604.79     2407.37     16.75 o 
   6   2   5     1841.25     1383.30     14.86 o 
   7   2   5      463.47      376.40      7.84 o 
   8   2   5      439.70      358.16     23.19 o 
   9   2   5      161.88      174.91      9.70 o 
  10   2   5      285.10      368.25     38.27 o 
  -8   3   5      412.43      431.22      3.04 o 
  -7   3   5      216.71      213.38     26.01 o 
  -6   3   5      997.01      809.09      7.76 o 
  -5   3   5     1093.51      866.13     11.32 o 
  -4   3   5      953.52      663.49      4.93 o 
  -3   3   5      735.39      995.04     10.67 o 
  -2   3   5     1297.85     2176.77     16.81 o 
  -1   3   5     1643.95     2208.52    314.53 o 
   0   3   5     2719.59     4077.80    434.56 o 
   1   3   5      395.03      608.63     26.72 o 
   2   3   5      866.50     1123.25     55.38 o 
   3   3   5      205.91      275.45     16.03 o 
   4   3   5        5.31       28.05      4.55 o 
   5   3   5       40.54       72.37      9.23 o 
   6   3   5      542.06      364.40      3.07 o 
   7   3   5      343.83      204.34      3.48 o 
   8   3   5      192.57      220.31     27.11 o 
   9   3   5      377.44      466.14     88.61 o 
  10   3   5      245.91      409.37      3.23 o 
  -7   4   5       40.28       42.88      2.16 o 
  -6   4   5       72.93       59.62      3.46 o 
  -5   4   5      113.06      117.90      4.93 o 
  -4   4   5     1114.03      900.13      7.48 o 
  -3   4   5      763.94      704.45      3.39 o 
  -2   4   5      784.09     1097.86     14.93 o 
  -1   4   5     1531.14     1110.85     14.39 o 
   0   4   5      880.88      621.96     12.50 o 
   1   4   5     3969.04     3090.57     24.48 o 
   2   4   5     2565.21     2456.65     20.71 o 
   3   4   5     6682.67     6431.12    145.66 o 
   4   4   5     4889.55     4336.14     25.14 o 
   5   4   5     3783.75     4183.00     23.36 o 
   6   4   5     1212.45      998.38    205.83 o 
   7   4   5     1177.73      921.23      5.02 o 
   8   4   5      654.57      554.79      4.48 o 
   9   4   5      161.30      142.24      3.16 o 
  -7   5   5      115.15      123.32      2.08 o 
  -6   5   5      675.66      737.53      3.66 o 
  -5   5   5      135.39      117.18      2.45 o 
  -4   5   5     1403.15     1195.91     35.75 o 
  -3   5   5      892.02      811.82      4.02 o 
  -2   5   5     1060.13      965.93      4.28 o 
  -1   5   5      126.40       72.63      8.91 o 
   0   5   5      750.80      649.85     11.38 o 
   1   5   5      371.83      394.29      9.52 o 
   2   5   5      801.43     1166.19     13.79 o 
   3   5   5      375.28      486.00      9.08 o 
   5   5   5        0.11       35.88      4.51 o 
   6   5   5       80.91      102.55     53.01 o 
   7   5   5        3.44        4.65      2.62 o 
   8   5   5      394.43      341.79      3.39 o 
  -6   6   5       22.58       26.48      1.96 o 
  -5   6   5      145.75      300.38     31.74 o 
  -4   6   5      172.55      142.42     16.55 o 
  -3   6   5      473.04      492.12      3.66 o 
  -2   6   5     1533.91     1412.68     25.67 o 
  -1   6   5     1437.59     1492.31     23.31 o 
   0   6   5      917.66      960.47     23.14 o 
   1   6   5     2676.56     2842.98     20.01 o 
   2   6   5      281.01      394.85      8.75 o 
   3   6   5     2277.42     2574.52    192.17 o 
   4   6   5     1038.53     1134.87    168.90 o 
   5   6   5     2868.99     2895.83    385.81 o 
   9   6   5      379.94      418.64      3.13 o 
  10   6   5      153.37      152.83      1.55 o 
  -6   7   5      219.01      388.49      2.12 o 
  -5   7   5      102.99      126.14      2.30 o 
  -4   7   5      654.52      840.71      4.07 o 
  -3   7   5       52.90       47.45     14.07 o 
  -2   7   5     1017.27     1056.61     78.12 o 
  -1   7   5      336.27      323.13     21.65 o 
   0   7   5      532.97      529.84     22.01 o 
   1   7   5       40.73       40.76     10.92 o 
   2   7   5      183.75      228.92      8.83 o 
   3   7   5        0.23        5.86      2.92 o 
   4   7   5       93.78      105.06      7.45 o 
   5   7   5      188.07      145.25      3.49 o 
   7   7   5        8.02       10.82      2.37 o 
   8   7   5       99.10       94.11      9.19 o 
   9   7   5        7.27        2.87      1.00 o 
  -5   8   5       81.54      115.23      1.60 o 
  -3   8   5      220.08      211.12     52.20 o 
  -2   8   5      177.46      177.32     12.30 o 
  -1   8   5      740.08      773.31     91.30 o 
   0   8   5     1044.77     1178.47    126.54 o 
   1   8   5     1583.78     1789.41    140.18 o 
   2   8   5      425.39      532.74     47.92 o 
   3   8   5     2148.08     2128.62     86.65 o 
   4   8   5       40.30       75.21     19.42 o 
   5   8   5      869.53      846.40     21.40 o 
   6   8   5      258.92      258.86      1.91 o 
   7   8   5      851.57      860.51      2.49 o 
   8   8   5      308.94      300.48      1.33 o 
  -2   9   5      373.45      221.14      2.97 o 
  -1   9   5       20.26       14.86      2.21 o 
   0   9   5      407.69      410.99      3.51 o 
   1   9   5       48.07       49.94      2.89 o 
   2   9   5       85.43      105.27      2.91 o 
   3   9   5      180.68      157.62      2.84 o 
   5   9   5       87.55       81.32      2.12 o 
   6   9   5        0.90        3.66      1.71 o 
   7   9   5       66.87       62.33      1.43 o 
  -1  10   5      194.86      141.34      2.10 o 
   0  10   5       98.24       87.06      1.75 o 
   1  10   5      624.75      555.11      2.72 o 
   2  10   5      386.07      491.40      2.70 o 
   3  10   5      998.45      900.33      3.27 o 
   4  10   5       94.60       89.47      1.71 o 
   5  10   5      979.93      865.92      2.61 o 
   6  10   5        2.78        2.32      0.90 o 
   2  11   5       89.32       67.20      0.93 o 
  -2  -8   6        4.20        2.19      1.01 o 
  -1  -8   6      185.24      132.38      1.48 o 
   0  -8   6       13.38       25.09      1.23 o 
   1  -8   6       45.99       33.40      1.28 o 
   2  -8   6        8.66        7.68      1.12 o 
  -5  -7   6        0.58        2.51      0.80 o 
  -4  -7   6      765.07      805.68      2.56 o 
  -3  -7   6       24.02       20.77      1.66 o 
  -2  -7   6     1349.70     1421.87      4.16 o 
   0  -7   6      880.58      898.06      4.45 o 
   1  -7   6       22.78       46.61      2.52 o 
   2  -7   6      630.60      523.35      3.26 o 
   3  -7   6       43.39       48.48      2.17 o 
   4  -7   6      493.51      520.55      2.99 o 
   5  -7   6       23.59       19.07      1.57 o 
  -6  -6   6       32.56       26.74      0.93 o 
  -5  -6   6      438.41      450.24      2.26 o 
  -4  -6   6      262.24      232.97      2.24 o 
  -3  -6   6      169.47      177.78      2.43 o 
  -2  -6   6        5.36        7.02      2.14 o 
  -1  -6   6       86.66      110.10      2.05 o 
   0  -6   6        9.03        9.42      3.86 o 
   2  -6   6       57.44       78.78      3.54 o 
   3  -6   6      221.73      190.05      3.04 o 
   4  -6   6        1.90        1.79      2.24 o 
   5  -6   6      237.32      306.02      2.77 o 
   6  -6   6      114.13      181.97      2.09 o 
  -6  -5   6      206.20      198.15      1.88 o 
  -5  -5   6       26.28       22.27      1.98 o 
  -4  -5   6     1011.45     1077.98      4.47 o 
  -3  -5   6       23.14       37.62      2.62 o 
  -1  -5   6      240.64      254.04      3.24 o 
   0  -5   6     3221.24     2975.39      8.15 o 
   1  -5   6       59.79      184.91      4.24 o 
   2  -5   6     1865.79     2248.42      8.78 o 
   3  -5   6        5.43       15.11      2.82 o 
   4  -5   6      638.58      634.47      3.91 o 
   5  -5   6       50.61       58.87      2.32 o 
   6  -5   6      423.20      549.07      3.26 o 
   7  -5   6       43.40       73.50      1.70 o 
  -7  -4   6      691.41      774.09      2.89 o 
  -6  -4   6       30.68       34.54      2.56 o 
  -5  -4   6      666.75      785.88      4.71 o 
  -4  -4   6       78.49       76.38      3.23 o 
  -3  -4   6      384.33      446.24      4.69 o 
  -2  -4   6      288.09      264.99      3.81 o 
  -1  -4   6       36.03       51.96      7.21 o 
   0  -4   6       11.03        7.31      9.22 o 
   1  -4   6      582.82      607.07      4.94 o 
   2  -4   6       27.35       54.87     25.68 o 
   3  -4   6     1005.90     1190.53     42.50 o 
   4  -4   6       89.34       99.71      2.47 o 
   5  -4   6      546.00      616.54     49.74 o 
   6  -4   6        6.73       21.86      6.64 o 
   7  -4   6      373.26      618.08      3.09 o 
   8  -4   6      178.16      146.61      2.63 o 
  -8  -3   6       30.40       32.92      1.34 o 
  -7  -3   6       26.86       32.04      2.39 o 
  -6  -3   6       30.74       34.26      3.12 o 
  -3  -3   6      241.39      256.91      4.02 o 
  -2  -3   6     2256.42     2119.06    164.71 o 
  -1  -3   6      112.07       75.71      3.47 o 
   0  -3   6     4061.26     3512.62     19.27 o 
   1  -3   6      906.20     1037.25     10.20 o 
   2  -3   6     4846.22     4723.06     22.08 o 
   3  -3   6       14.67        4.52      4.87 o 
   4  -3   6     2600.03     2642.76     49.16 o 
   5  -3   6        0.70       -1.17      1.50 o 
   6  -3   6      391.08      514.86      2.53 o 
   7  -3   6       34.82       55.81      6.22 o 
   8  -3   6      208.30      212.93      4.91 o 
  -8  -2   6       71.11       76.31      1.94 o 
  -7  -2   6      638.18      763.42      3.77 o 
  -6  -2   6      178.63      205.60      3.21 o 
  -5  -2   6     1489.17     1648.63      6.61 o 
  -4  -2   6      111.16      114.00      3.33 o 
  -3  -2   6     1148.80     1192.84     15.00 o 
  -2  -2   6       97.20      156.15      7.64 o 
  -1  -2   6       16.25       28.52      6.22 o 
   0  -2   6       42.56       63.68      4.94 o 
   1  -2   6      126.92      116.48      4.86 o 
   2  -2   6      274.14      293.79      6.60 o 
   3  -2   6     1556.96     1417.02     11.91 o 
   4  -2   6       86.27      108.53      6.55 o 
   5  -2   6     1236.31     1288.38      8.14 o 
   6  -2   6       72.94       74.07      2.69 o 
   7  -2   6      780.19      733.98     59.23 o 
   8  -2   6       35.33       31.26      9.55 o 
   9  -2   6      321.84      350.08      3.39 o 
  -8  -1   6      177.11      230.18     15.97 o 
  -7  -1   6        3.04       53.84      2.72 o 
  -6  -1   6      427.88      426.84      4.20 o 
  -5  -1   6      251.05      248.30      4.16 o 
  -4  -1   6      533.46      400.73     19.67 o 
  -3  -1   6        2.42        5.33      7.14 o 
  -2  -1   6     2430.74     1781.90     16.68 o 
  -1  -1   6      692.10      522.24      9.17 o 
   0  -1   6     3508.85     3546.05     99.26 o 
   1  -1   6      207.24      215.90      5.56 o 
   2  -1   6     4184.36     4407.67     20.93 o 
   3  -1   6     1288.65     1333.96     11.98 o 
   4  -1   6     4410.71     4257.36     21.91 o 
   5  -1   6        3.87       22.03     18.10 o 
   6  -1   6     2010.37     1611.43    121.06 o 
   7  -1   6        0.44       -0.17      3.77 o 
   8  -1   6      136.28      136.00      5.07 o 
   9  -1   6       18.17       81.96      3.15 o 
  10  -1   6       57.88       79.95      2.16 o 
  -8   0   6      155.05      201.39      2.59 o 
  -7   0   6      918.45     1058.68      5.31 o 
  -6   0   6      216.99      313.22      4.70 o 
  -5   0   6     1362.53     1216.45      7.13 o 
  -4   0   6      741.93      552.44     36.11 o 
  -3   0   6     1848.16     1384.46     18.37 o 
  -2   0   6      211.27      141.26      9.55 o 
  -1   0   6     1537.32     1408.46     14.36 o 
   0   0   6       57.26      101.14      4.18 o 
   1   0   6      658.77      953.21     10.07 o 
   2   0   6      207.41      295.78      6.33 o 
   3   0   6      584.79      702.69      9.12 o 
   4   0   6      863.35      759.52     10.13 o 
   5   0   6     1898.51     1481.08     14.45 o 
   6   0   6      246.48      192.98      4.48 o 
   7   0   6     1123.62      929.54     14.05 o 
   8   0   6       50.48       61.53      3.45 o 
   9   0   6      677.72      631.90      4.40 o 
  10   0   6       44.91       74.71      2.64 o 
  -8   1   6       53.02       58.04      2.34 o 
  -7   1   6        1.04        3.64      2.99 o 
  -6   1   6      678.88      663.39      5.83 o 
  -5   1   6       39.04       29.81      4.10 o 
  -4   1   6     1806.41     1148.89     60.41 o 
  -3   1   6     1088.05      791.45     11.72 o 
  -2   1   6     1834.85     1842.92    133.77 o 
  -1   1   6      128.74      144.07     22.75 o 
   0   1   6     3489.67     4483.46    247.31 o 
   1   1   6     1085.40     1504.21      9.32 o 
   2   1   6     3723.25     5887.22    503.81 o 
   3   1   6      172.72      215.37      6.21 o 
   4   1   6     2641.99     2371.29     16.15 o 
   5   1   6      748.76      878.80     11.59 o 
   6   1   6     2323.68     1687.64     88.87 o 
   7   1   6       11.03       11.51      2.28 o 
   8   1   6      842.23      716.18     26.46 o 
   9   1   6        0.22        1.11      2.91 o 
  10   1   6       25.36       30.16      2.61 o 
  -8   2   6      117.63      148.54      2.27 o 
  -7   2   6      605.30      656.01      4.98 o 
  -6   2   6      395.17      324.31      5.62 o 
  -5   2   6     1509.79     1108.30     22.94 o 
  -4   2   6      367.40      236.93     11.08 o 
  -3   2   6     1812.70     1352.57      6.37 o 
  -2   2   6     1422.81     1857.83     13.88 o 
  -1   2   6     1060.24     1488.63     11.91 o 
   0   2   6      165.34      268.45     35.66 o 
   1   2   6      729.51     1329.73     28.34 o 
   2   2   6        0.88        3.19      2.66 o 
   3   2   6     1861.05     2538.37    189.14 o 
   4   2   6      530.57      623.15     53.76 o 
   5   2   6      604.88      568.04      9.64 o 
   6   2   6     1024.04      813.01     28.04 o 
   7   2   6     1232.66      947.73     34.10 o 
   8   2   6      343.37      272.31      3.54 o 
   9   2   6      687.16      619.54      4.50 o 
  10   2   6       35.29       34.50      2.62 o 
  -7   3   6       20.84       12.55      3.07 o 
  -6   3   6      177.25      160.56     18.55 o 
  -5   3   6        5.81       15.20      1.63 o 
  -4   3   6     1882.62     1320.35     18.98 o 
  -3   3   6      153.46      120.96      6.54 o 
  -2   3   6     3434.33     4372.18     22.60 o 
  -1   3   6     2109.88     2475.12     17.62 o 
   0   3   6     3052.25     3647.33    224.40 o 
   1   3   6      965.48      960.54     12.54 o 
   2   3   6     2452.42     2515.15     19.11 o 
   3   3   6      848.33      724.19     57.48 o 
   4   3   6     2572.07     2622.64     61.95 o 
   5   3   6      131.47      142.96      7.41 o 
   6   3   6     1119.60      761.01      3.98 o 
   7   3   6      182.85      140.86      4.57 o 
   8   3   6      751.71      632.44      4.71 o 
  10   3   6      236.24      286.44      2.91 o 
  -7   4   6      280.33      354.09      2.65 o 
  -6   4   6      232.07      246.18      2.21 o 
  -5   4   6      674.50      545.75      2.67 o 
  -4   4   6      683.92      569.43     23.10 o 
  -3   4   6     1649.78     1470.57     95.40 o 
  -2   4   6      401.80      352.59     52.40 o 
  -1   4   6     1563.89     2178.85     21.39 o 
   0   4   6     1112.08     1132.46     79.74 o 
   1   4   6       77.90       89.14      5.57 o 
   2   4   6        2.86       14.38     12.49 o 
   3   4   6        8.14       43.16     10.04 o 
   4   4   6       97.18      123.69     47.71 o 
   5   4   6     1557.88     1667.91     16.72 o 
   6   4   6      389.09      255.64      3.51 o 
   7   4   6      443.58      336.71      3.76 o 
   8   4   6      637.34      473.76      4.02 o 
   9   4   6      503.19      540.00      4.02 o 
  10   4   6      238.46      290.87      2.29 o 
  -6   5   6       44.24       61.39      2.12 o 
  -5   5   6      177.66      211.41      1.91 o 
  -4   5   6      377.28      333.69      2.99 o 
  -3   5   6       64.56       71.37      2.38 o 
  -2   5   6     3067.67     2849.61    470.39 o 
  -1   5   6      274.79      259.74      3.78 o 
   0   5   6     3520.07     2449.95     24.52 o 
   1   5   6     2250.37     1714.26     18.85 o 
   2   5   6     2551.36     2214.44     19.65 o 
   3   5   6     1444.28     1214.89    342.59 o 
   4   5   6      985.09      979.92      7.41 o 
   5   5   6      420.98      516.94      9.75 o 
   6   5   6     1094.30      869.92      4.50 o 
   7   5   6       42.42       43.07      2.76 o 
   8   5   6      288.34      239.60      3.06 o 
  10   5   6      175.19      167.13      2.33 o 
  -6   6   6      746.35     1050.08      3.41 o 
  -5   6   6      211.57      271.68     10.83 o 
  -4   6   6      298.24      317.90      2.98 o 
  -3   6   6      369.25      336.29      3.17 o 
  -2   6   6      692.65      650.93      3.98 o 
  -1   6   6     1159.67     1168.72      5.24 o 
   0   6   6      383.86      388.17      3.64 o 
   1   6   6      681.85      886.01     48.34 o 
   2   6   6      233.29      204.81     51.73 o 
   3   6   6       48.52       52.85     15.38 o 
   4   6   6      168.50      167.47      4.49 o 
   5   6   6       90.57       76.32      3.76 o 
   6   6   6      238.07      195.76      3.95 o 
   7   6   6      795.75      744.13      5.19 o 
   8   6   6      192.47      192.83      3.36 o 
   9   6   6      245.01      259.03      2.78 o 
  10   6   6      255.98      296.66     28.12 o 
  -5   7   6      193.99      378.60      2.64 o 
  -4   7   6      142.38      170.90      2.51 o 
  -3   7   6      494.98      622.29      3.84 o 
  -2   7   6      443.69      520.32      3.88 o 
  -1   7   6      188.74      178.17     21.58 o 
   0   7   6     2674.58     2745.71     17.96 o 
   1   7   6      361.88      344.90     32.29 o 
   2   7   6     2117.50     2381.37    126.63 o 
   3   7   6     1305.65     1219.54     69.25 o 
   4   7   6     1242.27     1075.24     43.88 o 
   5   7   6      883.92      755.83      5.15 o 
   6   7   6      266.76      373.63      4.11 o 
   7   7   6      103.87      114.14      2.96 o 
   8   7   6      278.23      296.32      2.86 o 
   9   7   6        0.99       -1.12      2.48 o 
  -4   8   6      598.97      788.99      3.21 o 
  -3   8   6      100.17       98.05      2.23 o 
  -2   8   6      212.18      265.86      2.81 o 
  -1   8   6       76.37       69.32      2.92 o 
   0   8   6      381.09      403.73     40.94 o 
   1   8   6      441.58      461.74     20.43 o 
   2   8   6      189.16      181.87      5.38 o 
   3   8   6      127.59      130.26     14.67 o 
   4   8   6        3.62       10.07      2.57 o 
   5   8   6       98.44       78.31      1.67 o 
   6   8   6      219.53      192.90      5.66 o 
   7   8   6       95.15      124.18      4.35 o 
   8   8   6      205.25      182.94      2.11 o 
  -1   9   6      605.96      664.00      8.42 o 
   0   9   6      303.79      338.49     15.82 o 
   1   9   6      282.26      293.80      4.63 o 
   2   9   6     1267.59     1355.92     59.49 o 
   3   9   6      255.65      263.38     11.91 o 
   4   9   6      857.55      939.36      3.76 o 
   5   9   6      466.89      443.57      9.76 o 
   6   9   6      418.67      399.16      2.91 o 
   7   9   6      291.97      282.06      1.89 o 
   0  10   6       94.69       82.94      1.90 o 
   1  10   6        0.44        1.72      1.39 o 
   2  10   6       93.48       87.25      1.74 o 
   3  10   6       89.32       77.62      1.75 o 
   4  10   6       37.04       31.27      1.54 o 
   5  10   6       10.60        9.93      1.26 o 
   6  10   6       13.06       10.81      0.93 o 
  -1  -7   7       58.93       65.46      2.00 o 
   0  -7   7        0.77        8.35      1.78 o 
   1  -7   7        0.79        2.63      1.80 o 
   2  -7   7       13.13        6.11      1.63 o 
   3  -7   7      439.00      399.79      2.44 o 
   4  -7   7       84.02       89.19      1.49 o 
  -5  -6   7       11.59        8.58      0.98 o 
  -4  -6   7     1170.50     1158.72      3.15 o 
  -3  -6   7        1.04        3.62      1.67 o 
  -2  -6   7     1151.34     1207.21      4.21 o 
  -1  -6   7       96.39       76.83      2.45 o 
   1  -6   7      540.86      713.29      5.10 o 
   2  -6   7      443.93      455.15      4.25 o 
   3  -6   7        0.01       -2.32      2.32 o 
   4  -6   7      322.26      316.05      2.89 o 
   5  -6   7        6.54        0.40      1.74 o 
  -6  -5   7        8.95       10.57      1.05 o 
  -5  -5   7      260.45      266.07      1.90 o 
  -4  -5   7        0.31        1.87      1.83 o 
  -3  -5   7        7.92        8.39      2.08 o 
  -2  -5   7        1.16        6.42      1.55 o 
  -1  -5   7        0.75       12.06      3.96 o 
   0  -5   7        0.33        0.34      1.77 o 
   1  -5   7        4.85        3.49      2.85 o 
   2  -5   7        0.79       13.92      3.64 o 
   3  -5   7       64.65       83.55      3.04 o 
   4  -5   7        3.26        2.98      2.15 o 
   5  -5   7      896.62     1118.48      4.37 o 
   6  -5   7       66.15      115.97      2.06 o 
  -6  -4   7      739.36      716.10      3.03 o 
  -5  -4   7      132.74      125.07      2.51 o 
  -4  -4   7      862.06      846.95      4.51 o 
  -3  -4   7       50.99       50.42      3.04 o 
  -2  -4   7     3729.87     4114.89     10.06 o 
  -1  -4   7       69.32       73.39      3.34 o 
   0  -4   7     2544.39     2526.33     16.78 o 
   1  -4   7      296.04      420.96      3.30 o 
   2  -4   7      952.22     1001.50      5.85 o 
   3  -4   7     1011.28     1109.49     77.09 o 
   4  -4   7      253.72      263.63     10.30 o 
   5  -4   7        1.65        4.02      1.52 o 
   6  -4   7      214.22      238.22     15.30 o 
  -7  -3   7      212.32      240.66      2.13 o 
  -6  -3   7       39.32       33.14      2.78 o 
  -5  -3   7      284.59      335.47      4.11 o 
  -4  -3   7       67.45       81.74      3.84 o 
  -3  -3   7      205.11      254.20      4.86 o 
  -2  -3   7        3.45        5.61      3.69 o 
  -1  -3   7      358.23      265.50      5.80 o 
   0  -3   7        0.25       -1.65      6.06 o 
   1  -3   7      278.52      241.77     22.16 o 
   2  -3   7       30.28       47.25     14.22 o 
   3  -3   7       20.53       22.13      8.00 o 
   4  -3   7        0.34        9.57      5.52 o 
   5  -3   7      212.20      243.90     17.55 o 
   6  -3   7        3.40        4.76      2.62 o 
   7  -3   7     1027.92     1542.77      6.31 o 
  -7  -2   7      109.84      143.96      2.53 o 
  -6  -2   7      804.26      889.45      3.22 o 
  -5  -2   7      162.24      194.99      5.95 o 
  -4  -2   7     2547.07     2624.20     55.55 o 
  -3  -2   7      423.48      412.30      5.36 o 
  -2  -2   7     1924.33     1592.06    112.73 o 
  -1  -2   7      157.31      111.55     14.71 o 
   0  -2   7     7024.41     6330.47    383.18 o 
   1  -2   7      395.04      424.90      8.35 o 
   2  -2   7     3365.15     3300.11    197.69 o 
   3  -2   7      641.32      602.73     45.60 o 
   4  -2   7      511.10      543.36      6.75 o 
   5  -2   7     1015.91      872.43      4.23 o 
   6  -2   7       66.97       90.84      2.73 o 
   7  -2   7        9.46        7.46      2.72 o 
   8  -2   7       57.03       80.73      3.50 o 
   9  -2   7        0.12       -2.26      2.26 o 
  -7  -1   7      269.15      396.10     19.17 o 
  -6  -1   7       47.74       50.67      2.92 o 
  -5  -1   7      423.86      478.64      4.87 o 
  -4  -1   7       46.04       40.26      3.62 o 
  -3  -1   7      416.98      303.42      4.48 o 
  -2  -1   7      233.33      151.30      7.99 o 
  -1  -1   7       12.45       27.73      6.73 o 
   0  -1   7      213.25      207.31      8.08 o 
   1  -1   7     1699.55     1495.88     14.32 o 
   2  -1   7       22.34       78.12      5.49 o 
   3  -1   7     1163.29     1224.77     12.61 o 
   4  -1   7      126.52      146.44      6.69 o 
   5  -1   7       87.74      109.79     36.47 o 
   6  -1   7        1.34        4.85      2.14 o 
   7  -1   7      264.35      226.17      3.47 o 
   8  -1   7       29.53       13.35      3.18 o 
   9  -1   7      678.87      777.61      4.24 o 
  -7   0   7      407.04      522.07     17.80 o 
  -6   0   7      181.09      199.68      3.66 o 
  -5   0   7      394.26      398.62      4.92 o 
  -4   0   7     2368.97     1547.29      8.11 o 
  -3   0   7      608.36      255.12    112.37 o 
  -2   0   7     5726.12     4382.92     30.61 o 
  -1   0   7      759.03      654.50     11.64 o 
   0   0   7     2808.05     2649.88     18.89 o 
   1   0   7      287.90      334.42      7.92 o 
   2   0   7     6905.37    12419.63     42.88 o 
   3   0   7      783.11      862.13     10.73 o 
   4   0   7     2507.48     2565.81     18.79 o 
   5   0   7      671.93      596.96      4.05 o 
   6   0   7       88.07       71.18      2.13 o 
   7   0   7      576.10      494.23      3.79 o 
   8   0   7        1.66       -2.85      2.85 o 
   9   0   7       14.78        7.42      2.76 o 
  10   0   7        1.70        5.25      2.18 o 
  -7   1   7       32.35       38.02      7.55 o 
  -6   1   7        2.89       -1.68      3.32 o 
  -5   1   7      257.07      200.45      4.51 o 
  -4   1   7       59.03       33.61      4.22 o 
  -3   1   7      373.54      162.93      3.98 o 
  -2   1   7       37.65       38.77      4.74 o 
  -1   1   7      332.50      456.83      7.95 o 
   0   1   7      379.05      576.12      8.65 o 
   1   1   7      168.19      289.44     10.11 o 
   2   1   7     1120.18     1899.62    220.77 o 
   3   1   7     2640.25     3388.19     21.24 o 
   4   1   7      199.01      219.51      7.53 o 
   5   1   7     1619.97     1375.31     60.80 o 
   6   1   7      118.63       79.69     14.17 o 
   7   1   7      150.34       96.38      2.54 o 
   8   1   7        0.39       -1.88      1.88 o 
   9   1   7      163.09      207.72      3.45 o 
  10   1   7       39.05       40.66      2.41 o 
  -7   2   7      184.82      183.00      3.16 o 
  -6   2   7        2.56       -0.68      3.61 o 
  -5   2   7     1130.93      723.72      6.64 o 
  -4   2   7      463.63      331.64     23.91 o 
  -3   2   7     1070.69      788.64     26.16 o 
  -2   2   7     4472.41     3917.90    541.35 o 
  -1   2   7     1555.19     2256.89     16.82 o 
   0   2   7     8122.10    13452.28     40.67 o 
   1   2   7      811.38     1514.34     15.80 o 
   2   2   7     2683.06     4542.80     99.06 o 
   3   2   7      407.47      615.84     53.64 o 
   4   2   7     3367.23     3870.58     22.69 o 
   5   2   7      471.36      449.93     10.42 o 
   6   2   7     1101.56      882.66     35.79 o 
   7   2   7      330.98      269.55      4.57 o 
   8   2   7        7.44       -2.27      2.27 o 
   9   2   7      190.56      195.11      3.62 o 
  10   2   7        9.83       -0.06      2.22 o 
  -7   3   7      419.02      429.89      3.25 o 
  -6   3   7       96.75       92.66     12.63 o 
  -5   3   7       13.87       14.52      1.28 o 
  -4   3   7       13.46       13.67      1.13 o 
  -3   3   7       47.98       36.12      9.15 o 
  -2   3   7       28.63       39.13      2.45 o 
  -1   3   7       99.47      296.05      8.41 o 
   0   3   7        3.64       56.14      5.29 o 
   1   3   7       18.98       99.99      9.07 o 
   2   3   7      192.85      216.96      5.32 o 
   3   3   7      596.99      669.66     52.38 o 
   4   3   7     1674.33     1574.78    328.32 o 
   6   3   7      296.99      203.98      2.85 o 
   7   3   7     1041.58      726.74      2.86 o 
   8   3   7       48.06       32.10      2.92 o 
   9   3   7       92.97      138.74      3.25 o 
  10   3   7        0.72        2.82      2.05 o 
  -6   4   7      245.76      265.08     16.83 o 
  -5   4   7      234.20      236.17      4.22 o 
  -4   4   7       31.07       34.00      1.22 o 
  -3   4   7     2089.74     1824.44     66.17 o 
  -2   4   7      552.38      528.26     37.17 o 
  -1   4   7     1684.43     1705.54     41.56 o 
   0   4   7     4968.69     5092.31     30.12 o 
   1   4   7     2132.90     1906.15     20.00 o 
   2   4   7     5929.94     4567.26     30.22 o 
   3   4   7      713.04      649.80     72.42 o 
   4   4   7     1481.10     1319.82     31.47 o 
   5   4   7      326.45      320.42      9.72 o 
   6   4   7      996.34      733.31      4.13 o 
   7   4   7       99.53       72.25      2.99 o 
   8   4   7      267.09      230.76      3.38 o 
   9   4   7       67.53       72.35      2.68 o 
  10   4   7       52.71       59.17      5.67 o 
  -6   5   7       32.81       49.71      1.90 o 
  -5   5   7      588.02      593.69      7.56 o 
  -4   5   7       84.89       77.39      2.14 o 
  -3   5   7        1.72       11.99      2.10 o 
  -2   5   7       71.39       86.50      2.24 o 
  -1   5   7       22.00       25.87      2.18 o 
   0   5   7        6.32       18.65      4.90 o 
   1   5   7        3.26       16.33      3.65 o 
   2   5   7       49.24       52.83      9.09 o 
   3   5   7      181.43      185.80      6.87 o 
   4   5   7        0.70        1.01      2.58 o 
   5   5   7      613.00      568.79     12.11 o 
   6   5   7     1096.52     1054.91      6.83 o 
   7   5   7      712.16      602.79      4.00 o 
   8   5   7      191.76      166.35      2.75 o 
   9   5   7      319.19      276.50     20.23 o 
  10   5   7        2.77        5.42      1.68 o 
  -5   6   7       31.51       38.37      1.92 o 
  -4   6   7      426.58      521.49      3.45 o 
  -3   6   7      227.03      222.42      2.76 o 
  -2   6   7      128.18      125.75      2.64 o 
  -1   6   7     2262.66     2253.03      7.19 o 
   0   6   7      444.35      377.12      9.39 o 
   1   6   7     1440.24     1493.35     80.25 o 
   2   6   7     3059.52     3093.87      9.43 o 
   3   6   7     1559.75     1486.29     94.29 o 
   4   6   7     2206.12     2147.87    120.86 o 
   5   6   7      435.91      383.20      3.13 o 
   6   6   7      496.09      474.26      4.91 o 
   7   6   7      140.96      132.98      3.59 o 
   8   6   7      169.21      168.28      3.26 o 
   9   6   7        1.24        0.00      1.96 o 
  10   6   7       43.34       48.78      0.82 o 
  -5   7   7      105.22      353.06      2.26 o 
  -4   7   7       21.40       23.83      1.36 o 
  -3   7   7      427.59      442.89      3.24 o 
  -2   7   7       40.94       42.74      2.49 o 
  -1   7   7        1.00        8.55      2.47 o 
   0   7   7       66.48       90.51      3.19 o 
   1   7   7      131.33      149.27      4.59 o 
   2   7   7      107.49      100.93      4.17 o 
   3   7   7       67.51       63.52      5.84 o 
   4   7   7      211.28      192.91      2.36 o 
   5   7   7      326.46      275.46      4.08 o 
   6   7   7       83.80       94.39      3.35 o 
   7   7   7      347.73      346.34      3.63 o 
   8   7   7      489.81      459.26      3.16 o 
   9   7   7      170.25      192.35      8.81 o 
  -4   8   7      445.49      634.71      2.53 o 
  -3   8   7      117.11      130.60      2.16 o 
  -2   8   7      433.26      495.09      3.25 o 
  -1   8   7      184.00      234.20      3.22 o 
   0   8   7      204.54      194.55     17.88 o 
   1   8   7     1460.37     1615.49     55.06 o 
   2   8   7      278.15      392.54      9.72 o 
   3   8   7      819.27      867.10     21.75 o 
   4   8   7     1037.70      995.88      7.38 o 
   5   8   7      664.18      601.88      2.90 o 
   6   8   7      515.48      501.72      2.49 o 
   7   8   7      162.62      221.95     10.51 o 
   8   8   7       79.40       92.48      1.20 o 
  -2   9   7        1.08       -1.08      1.21 o 
  -1   9   7      148.83      144.64      1.84 o 
   0   9   7        6.32        2.74      1.34 o 
   1   9   7        5.13        3.82      2.22 o 
   2   9   7       32.00       67.61      4.32 o 
   3   9   7      192.06      188.58      2.04 o 
   4   9   7      172.04      159.53      2.26 o 
   5   9   7       58.79       59.66      2.03 o 
   6   9   7      214.68      192.72      1.36 o 
   7   9   7      183.03      176.56      3.44 o 
   1  10   7      109.27       98.04      1.50 o 
   2  10   7      159.59      227.36      1.83 o 
   3  10   7      614.84      547.62      2.53 o 
   4  10   7      105.89       99.47      1.55 o 
   5  10   7      342.17      295.86      1.70 o 
   6  10   7      214.80      183.78      1.21 o 
  -1  -7   8       10.76        7.70      1.13 o 
   0  -7   8      417.03      292.31      1.80 o 
   1  -7   8        0.68       39.00      1.22 o 
   2  -7   8      387.08      278.92      1.61 o 
  -4  -6   8        2.40       -0.14      0.94 o 
  -3  -6   8        3.03       -0.26      1.38 o 
  -2  -6   8       10.70        2.47      1.58 o 
   1  -6   8      785.23      652.99      3.82 o 
   2  -6   8       70.85       60.96      2.32 o 
   3  -6   8      571.85      584.16      3.37 o 
   4  -6   8       18.69       12.38      1.79 o 
  -5  -5   8       10.07        9.52      1.03 o 
  -4  -5   8     1029.04     1008.12      3.10 o 
  -3  -5   8       13.68       14.20      1.25 o 
  -2  -5   8     1082.77     1186.60     59.72 o 
  -1  -5   8       25.21       23.56      1.59 o 
   0  -5   8     2047.70     2420.51    132.44 o 
   2  -5   8      532.94      565.82     32.79 o 
   3  -5   8       11.51        4.63      2.40 o 
   4  -5   8      439.96      460.62      3.30 o 
   5  -5   8        0.78        0.94      1.72 o 
  -6  -4   8       61.55       65.22      1.11 o 
  -5  -4   8       92.71       98.02      2.07 o 
  -4  -4   8        0.01       -1.82      2.31 o 
  -3  -4   8        0.10       41.20      3.05 o 
  -2  -4   8        0.18        8.28      2.57 o 
  -1  -4   8       89.74      100.62      4.55 o 
   0  -4   8        6.64        4.06      3.60 o 
   1  -4   8      703.63      705.82      5.22 o 
   2  -4   8       14.30        9.63      3.20 o 
   3  -4   8     2148.01     2362.23     59.31 o 
   4  -4   8       12.28       15.31      1.56 o 
   5  -4   8     1062.77     1359.13     44.61 o 
  -6  -3   8     1006.50     1108.42      3.56 o 
  -5  -3   8      154.37      151.88      2.78 o 
  -4  -3   8     2416.05     2290.69      7.24 o 
  -3  -3   8        0.03        0.56      3.23 o 
  -2  -3   8     3094.87     2980.66     10.08 o 
  -1  -3   8        2.88        8.82      4.01 o 
   0  -3   8     1829.77     1426.30      7.60 o 
   1  -3   8        1.63       22.19      3.86 o 
   2  -3   8     2480.55     2383.82      8.35 o 
   3  -3   8        5.80       14.37      2.14 o 
   4  -3   8      334.11      360.78      3.79 o 
   5  -3   8       17.57       13.46      2.38 o 
   6  -3   8      270.87      327.61      3.68 o 
   7  -3   8        8.30       -2.77      2.77 o 
   8  -3   8       11.29       29.94      2.15 o 
  -7  -2   8      159.13      198.39      1.67 o 
  -6  -2   8       39.49       37.77      2.53 o 
  -5  -2   8      597.27      788.00      5.36 o 
  -4  -2   8       81.68      114.17      4.11 o 
  -3  -2   8        4.03       17.46      4.45 o 
  -2  -2   8        1.73        5.34      4.24 o 
  -1  -2   8      192.55      201.97      4.73 o 
   0  -2   8       12.51       -3.65      3.65 o 
   1  -2   8      727.84      700.80     21.11 o 
   2  -2   8        4.26       28.79     21.72 o 
   3  -2   8     1514.77     1445.70      5.73 o 
   4  -2   8        7.03       42.12      2.96 o 
   5  -2   8     3219.24     2658.31      7.10 o 
   6  -2   8       11.19       13.73      2.59 o 
   7  -2   8     1147.05     1493.78      5.98 o 
   8  -2   8        8.06        6.42      2.74 o 
   9  -2   8      294.17      426.43      2.71 o 
  -7  -1   8       21.57       47.06      1.78 o 
  -6  -1   8     1076.71     1192.42     94.40 o 
  -5  -1   8      150.08      177.55      4.94 o 
  -4  -1   8     2134.78     2167.06     28.69 o 
  -3  -1   8      346.46      280.57     37.64 o 
  -2  -1   8     5104.04     3550.20    415.05 o 
  -1  -1   8       92.14       80.99      8.56 o 
   0  -1   8     5641.14     4732.97    375.13 o 
   1  -1   8      157.77      151.90      3.73 o 
   2  -1   8     1785.20     2006.96     25.04 o 
   3  -1   8       52.43       81.86     34.89 o 
   4  -1   8     1631.12     1721.78     28.56 o 
   5  -1   8       40.62       50.49      2.38 o 
   6  -1   8      130.19      142.47      2.68 o 
   7  -1   8        5.63        3.79      2.59 o 
   8  -1   8       78.73       82.47      3.11 o 
   9  -1   8        7.80        9.61      2.27 o 
  -7   0   8      411.94      532.18     25.05 o 
  -5   0   8      107.51      126.92      8.69 o 
  -4   0   8       54.47       84.15     18.51 o 
  -3   0   8      416.19      204.37     37.12 o 
  -2   0   8      168.33       89.91      3.20 o 
  -1   0   8      628.06      411.33     38.84 o 
   0   0   8        4.23       -2.36      2.99 o 
   1   0   8     1113.98     1410.49     16.51 o 
   2   0   8       13.61       23.88      5.94 o 
   3   0   8     2041.32     2399.08    335.54 o 
   4   0   8      121.95      139.02      2.33 o 
   5   0   8     2032.64     1790.71     74.67 o 
   6   0   8       56.83       34.80      2.04 o 
   7   0   8     2774.01     2367.85      6.74 o 
   8   0   8       54.28       92.50      3.21 o 
   9   0   8      735.20      727.17      4.05 o 
  10   0   8        7.94        7.09      1.78 o 
  -7   1   8        1.77       15.08      1.73 o 
  -6   1   8     1891.48     2094.90     29.66 o 
  -5   1   8      119.87      110.51      3.75 o 
  -4   1   8     2426.04     1300.31      8.15 o 
  -3   1   8      397.37      200.31     26.04 o 
  -2   1   8     3180.04     1883.19    192.96 o 
  -1   1   8      467.66      406.92     55.79 o 
   1   1   8      392.71      596.78     11.52 o 
   2   1   8     5521.57     9270.50     35.24 o 
   3   1   8      535.60      956.92     15.04 o 
   4   1   8      683.80      739.93      9.06 o 
   5   1   8      181.17      153.07     10.95 o 
   6   1   8      516.11      386.43      2.79 o 
   7   1   8       76.42       63.22      2.40 o 
   8   1   8       42.74       47.24      9.79 o 
   9   1   8        0.40        1.86      2.48 o 
  10   1   8        7.58        2.25      1.89 o 
  -7   2   8      365.59      435.70      2.70 o 
  -6   2   8       88.59       94.65      3.19 o 
  -5   2   8      567.00      419.04     16.75 o 
  -4   2   8      126.52      108.93      6.80 o 
  -3   2   8        2.77       10.06      3.29 o 
  -2   2   8       54.57       32.02      6.76 o 
  -1   2   8       50.81       55.24      1.72 o 
   0   2   8      374.89      553.15      9.35 o 
   1   2   8     2021.05     3214.90     20.49 o 
   2   2   8       95.45      181.61     25.12 o 
   3   2   8     2271.93     2901.46    515.33 o 
   4   2   8       39.35       53.26     27.16 o 
   5   2   8     2684.13     2073.30    175.93 o 
   6   2   8      323.89      237.39      2.33 o 
   7   2   8     1759.20     1296.42     17.48 o 
   8   2   8      102.50       68.33      4.76 o 
   9   2   8     1500.64     1362.46      5.25 o 
  10   2   8       45.01       54.51      2.04 o 
  -6   3   8     1226.74     1125.29      5.37 o 
  -5   3   8       53.81       49.51      3.93 o 
  -4   3   8     2827.25     2160.78      5.95 o 
  -3   3   8      329.36      264.01      2.05 o 
  -2   3   8     3597.87     2807.59     16.33 o 
  -1   3   8      817.64      871.35      6.34 o 
   0   3   8     3292.85     3873.55    139.78 o 
   1   3   8      312.21      423.75     19.15 o 
   2   3   8     6209.09     7351.40    292.13 o 
   3   3   8      579.15      571.45    115.55 o 
   4   3   8     2507.01     2484.47     12.72 o 
   5   3   8      451.05      449.62      6.19 o 
   6   3   8       38.20       45.96      2.36 o 
   7   3   8      172.47      312.95      3.79 o 
   8   3   8       51.16       60.33      2.79 o 
   9   3   8       83.24      426.02     47.60 o 
  10   3   8       12.94       27.72      2.67 o 
  -6   4   8       54.34       43.04      2.27 o 
  -5   4   8      276.36      247.00      3.49 o 
  -4   4   8       24.56       31.76      7.62 o 
  -3   4   8      432.00      330.21     13.79 o 
  -2   4   8       46.29       64.73      8.11 o 
  -1   4   8      130.58      164.66     10.59 o 
   0   4   8       33.92       46.77      1.56 o 
   1   4   8      110.16      134.12      7.45 o 
   2   4   8      403.11      451.48     31.96 o 
   3   4   8     2284.97     2332.85      6.93 o 
   4   4   8      308.50      268.14     25.97 o 
   5   4   8     2162.63     2068.67    105.31 o 
   6   4   8      217.36      209.81      5.10 o 
   7   4   8     1849.96     1533.63    160.64 o 
   8   4   8      412.51      340.29     42.24 o 
   9   4   8      935.29     1024.53     64.97 o 
  10   4   8      108.82      100.32      9.82 o 
  -5   5   8      196.60      218.07      2.27 o 
  -4   5   8     1725.65     1780.96     56.10 o 
  -3   5   8      261.05      243.96     12.84 o 
  -2   5   8     2621.49     2297.46     75.99 o 
  -1   5   8      499.43      482.27      3.67 o 
   0   5   8     3282.92     3091.69     89.89 o 
   1   5   8      934.12     1084.94     32.06 o 
   2   5   8     2258.01     2225.15     21.59 o 
   3   5   8      191.08      187.10      2.03 o 
   4   5   8     2940.14     2967.25      7.91 o 
   5   5   8      318.93      316.25     16.88 o 
   6   5   8      540.83      523.98     17.39 o 
   7   5   8      173.43      175.46      4.10 o 
   8   5   8       39.47       40.01      1.46 o 
   9   5   8       66.03       62.07     10.03 o 
  10   5   8        0.53        0.89      1.41 o 
  -5   6   8       39.97       52.03      1.67 o 
  -4   6   8       22.71       53.53     10.18 o 
  -3   6   8      115.79      135.63      2.60 o 
  -2   6   8        7.21        9.40      2.26 o 
  -1   6   8      142.50      123.70      2.90 o 
   0   6   8       17.14        7.04      2.59 o 
   1   6   8      397.29      459.30     46.43 o 
   2   6   8       16.43       33.63     14.15 o 
   3   6   8      499.03      463.56      3.58 o 
   4   6   8      351.91      339.75      3.33 o 
   5   6   8     1392.17     1209.54      7.27 o 
   6   6   8      316.28      263.32      6.27 o 
   7   6   8     1237.10     1057.58     26.34 o 
   8   6   8      234.01      216.42      3.22 o 
   9   6   8      733.41      754.81      3.46 o 
  -4   7   8      489.16      721.48      2.61 o 
  -3   7   8      329.88      368.15      2.86 o 
  -2   7   8     1529.87     1674.06      5.72 o 
  -1   7   8      418.10      416.75      3.66 o 
   0   7   8     1613.16     1625.65      6.69 o 
   1   7   8      359.69      368.19      4.63 o 
   2   7   8     1863.64     1969.85    112.65 o 
   3   7   8      627.93      688.60     46.42 o 
   4   7   8      875.32      835.80     19.71 o 
   5   7   8       88.05       87.98      3.46 o 
   6   7   8      782.43      925.34      5.28 o 
   7   7   8       77.01       62.59      2.84 o 
   8   7   8       40.52       64.43      2.12 o 
   9   7   8       31.53       31.25      1.97 o 
  -3   8   8        0.32       -0.48      3.23 o 
  -2   8   8        0.76        5.86      1.95 o 
  -1   8   8       13.89        8.46      2.39 o 
   0   8   8       81.13       95.38      3.01 o 
   1   8   8       11.31       19.89      3.08 o 
   2   8   8      143.62      190.44     17.62 o 
   3   8   8      387.61      388.99      4.40 o 
   4   8   8       26.46       13.52      1.86 o 
   5   8   8      481.54      419.51      7.50 o 
   6   8   8      256.38      253.47     26.92 o 
   7   8   8      567.58      504.50     11.45 o 
   8   8   8      190.38      157.41      1.60 o 
  -1   9   8      365.08      424.12      2.29 o 
   0   9   8      857.01      924.00      3.54 o 
   1   9   8      325.49      316.41      2.80 o 
   2   9   8      761.22      803.41     10.71 o 
   3   9   8      153.44      154.44      1.70 o 
   4   9   8      647.07      577.92     15.78 o 
   5   9   8      239.54      216.67      2.34 o 
   6   9   8      182.08      166.31      1.93 o 
   7   9   8       22.38       20.55      1.15 o 
   2  10   8      109.22       83.69      4.05 o 
   3  10   8        3.50       -0.60      0.77 o 
   4  10   8      173.71      127.56     12.30 o 
   5  10   8      192.13      148.95      1.28 o 
  -2  -6   9      486.24      349.18      1.90 o 
  -1  -6   9       60.01       62.73      1.73 o 
   0  -6   9      426.78      302.83      2.23 o 
   1  -6   9      296.47      224.89      1.99 o 
   2  -6   9      540.44      386.53      2.16 o 
  -3  -5   9       14.95       18.11      1.46 o 
  -2  -5   9       53.31       43.88      6.83 o 
  -1  -5   9      176.46      163.95      3.88 o 
   0  -5   9       56.05       43.79      2.03 o 
   1  -5   9      557.50      641.87     61.12 o 
   2  -5   9        2.25        8.81      1.48 o 
   3  -5   9      677.00      656.01      3.50 o 
   4  -5   9       12.07       12.09      1.80 o 
  -4  -4   9     1242.58     1262.43     11.49 o 
  -3  -4   9      104.09      106.42      4.66 o 
  -2  -4   9     2437.85     2629.53      7.53 o 
  -1  -4   9      177.99      206.99      2.81 o 
   0  -4   9      925.87     1036.86      5.16 o 
   1  -4   9       27.85       52.53      3.33 o 
   2  -4   9      515.44      583.38     65.13 o 
   3  -4   9      278.57      311.71     10.19 o 
   4  -4   9      463.21      489.13      3.40 o 
   5  -4   9       19.78       30.15      2.45 o 
  -5  -3   9      204.99      200.98      2.17 o 
  -4  -3   9       12.28        4.19      2.48 o 
  -3  -3   9       55.91       54.09      3.16 o 
  -2  -3   9      127.32      148.02      3.53 o 
  -1  -3   9      154.90      173.45      3.76 o 
   0  -3   9      254.99      237.71      4.84 o 
   1  -3   9      633.17      528.21      5.41 o 
   2  -3   9      170.14      149.04      3.91 o 
   3  -3   9     1653.76     1782.59      7.25 o 
   4  -3   9        3.15       15.53      2.74 o 
   5  -3   9      953.92     1061.90      4.77 o 
   6  -3   9        2.26        1.94      2.53 o 
   7  -3   9      582.19      729.33      4.11 o 
  -6  -2   9      592.62      683.27      2.62 o 
  -5  -2   9      183.23      195.44      2.91 o 
  -4  -2   9      640.09      656.34      4.57 o 
  -3  -2   9      439.01      396.33      4.86 o 
  -2  -2   9     2803.17     2356.22      9.79 o 
  -1  -2   9       63.67       55.99      4.96 o 
   0  -2   9     4649.50     3339.14     11.05 o 
   1  -2   9      143.89      110.63      4.29 o 
   2  -2   9     1053.94     1027.64      6.36 o 
   3  -2   9        9.79        7.40      3.04 o 
   4  -2   9      264.54      314.23      3.93 o 
   5  -2   9      162.72      152.30      2.91 o 
   6  -2   9      162.12      229.11      3.28 o 
   7  -2   9       14.45        6.64      2.64 o 
   8  -2   9       12.40        7.74      2.60 o 
  -6  -1   9        2.30       12.11      1.08 o 
  -5  -1   9       36.81       32.31      1.77 o 
  -4  -1   9      198.97      203.48      7.15 o 
  -3  -1   9     1160.37     1082.14    127.08 o 
  -2  -1   9        0.17       -3.32      4.00 o 
  -1  -1   9      506.89      376.78     64.02 o 
   0  -1   9      334.19      231.95      9.91 o 
   1  -1   9      592.28      513.07     18.78 o 
   2  -1   9      646.19      691.79    123.17 o 
   3  -1   9     1290.85     1314.00      5.80 o 
   4  -1   9      185.13      196.35      3.29 o 
   5  -1   9     2365.88     2175.40      6.29 o 
   6  -1   9       44.22       43.55      2.51 o 
   7  -1   9      811.14      861.00      4.74 o 
   8  -1   9        0.12        1.16      2.44 o 
   9  -1   9      422.77      511.77      2.84 o 
  -6   0   9      839.81      961.83      5.82 o 
  -5   0   9       27.06       34.58      2.15 o 
  -4   0   9     1245.49     1256.24      4.73 o 
  -3   0   9      330.26      239.03     47.87 o 
  -2   0   9     1470.85      716.03     32.35 o 
  -1   0   9      325.64      211.16      4.60 o 
   0   0   9     3756.48     3029.91    165.50 o 
   1   0   9        0.00       48.79     19.09 o 
   2   0   9     6085.79     7025.30    446.40 o 
   3   0   9       60.34       66.89      1.95 o 
   4   0   9      676.75      806.02     33.54 o 
   5   0   9        9.14       15.45      2.06 o 
   6   0   9       31.31       43.20      2.18 o 
   7   0   9       61.04       43.19      2.58 o 
   8   0   9        6.15        8.18      2.56 o 
   9   0   9       14.65       15.94      2.18 o 
  -6   1   9       23.70       55.10      5.84 o 
  -5   1   9      149.63      147.16      8.07 o 
  -4   1   9        0.86       38.32      9.92 o 
  -3   1   9      311.63      180.24     30.73 o 
  -2   1   9      141.98      127.63     20.84 o 
  -1   1   9     3571.42     2879.83    255.82 o 
   0   1   9       48.49       75.27      7.79 o 
   1   1   9     1686.18     2029.99    130.74 o 
   2   1   9      457.21      602.25     11.70 o 
   3   1   9     1322.77     1683.59      9.43 o 
   4   1   9      834.23      868.10     15.33 o 
   5   1   9     1589.25     1379.73      4.29 o 
   6   1   9       83.92       50.23      2.01 o 
   7   1   9     1759.76     1455.06      5.03 o 
   8   1   9       72.95       50.95      2.78 o 
   9   1   9      407.64      443.43      3.36 o 
  -6   2   9      756.30      803.67      3.85 o 
  -5   2   9       72.98       61.39      3.12 o 
  -4   2   9     1944.40     1187.03      7.43 o 
  -3   2   9       17.67        7.58      3.49 o 
  -2   2   9     1613.73     1003.20      6.23 o 
  -1   2   9      522.61      487.40     34.04 o 
   0   2   9     1819.72     1978.77     91.57 o 
   1   2   9       88.32      131.35      6.77 o 
   2   2   9     2760.18     4019.96     56.09 o 
   3   2   9       70.85       93.63     12.35 o 
   4   2   9     4370.17     4696.15     99.38 o 
   5   2   9       13.22       27.05      1.48 o 
   6   2   9      211.04      183.22      2.13 o 
   7   2   9        9.16        9.54      1.47 o 
   8   2   9        5.05       22.11      6.24 o 
   9   2   9       15.48       24.33      2.56 o 
  10   2   9       13.61        2.16      1.71 o 
  -6   3   9       18.74       14.21      1.94 o 
  -5   3   9        6.33        1.32      3.23 o 
  -4   3   9      105.23      101.33     17.35 o 
  -3   3   9       26.45       25.54      1.42 o 
  -2   3   9        0.51        1.91      2.15 o 
  -1   3   9     1032.08     1082.09      8.52 o 
   0   3   9       10.05       15.27      3.06 o 
   1   3   9     5557.22     6676.91     78.16 o 
   2   3   9      110.32      149.54     11.69 o 
   3   3   9     2767.16     3285.70     73.59 o 
   4   3   9      210.24      201.14     43.01 o 
   6   3   9      486.51      382.38      5.32 o 
   7   3   9     1206.34      866.53     21.32 o 
   8   3   9       19.01       23.60      2.60 o 
   9   3   9      769.30      722.94      3.49 o 
  10   3   9       40.13       41.89      1.68 o 
  -5   4   9      202.28      200.12      3.07 o 
  -4   4   9     1472.04     1286.88     27.99 o 
  -3   4   9      222.41      188.13      2.45 o 
  -2   4   9     2793.84     2347.64     28.48 o 
  -1   4   9        5.45        9.20      1.44 o 
   0   4   9     1374.41     1446.32      4.31 o 
   1   4   9      550.58      590.15     21.35 o 
   2   4   9     1447.06     1526.25     78.98 o 
   3   4   9        1.89       -1.00      3.66 o 
   4   4   9     1007.33      973.07     49.11 o 
   5   4   9       90.82       72.32      8.52 o 
   6   4   9     1522.98     1200.42      8.18 o 
   7   4   9        5.91       40.30      3.88 o 
   8   4   9       23.92       30.91     11.53 o 
   9   4   9        7.18       27.52      1.66 o 
  -4   5   9       37.70       37.95      1.37 o 
  -3   5   9       86.93      116.29      4.22 o 
  -2   5   9      123.35      119.88      1.77 o 
  -1   5   9       44.33       72.09      4.71 o 
   0   5   9       11.22       11.33      1.23 o 
   1   5   9     1748.93     2040.96     57.47 o 
   2   5   9       18.40       49.61      3.56 o 
   3   5   9     4798.06     4995.21     65.12 o 
   4   5   9       77.40       68.25      2.27 o 
   5   5   9     2414.52     2173.93     49.46 o 
   6   5   9       17.22       23.07      5.29 o 
   7   5   9     1084.06      921.03     19.98 o 
   8   5   9      137.03      106.51      2.71 o 
   9   5   9      577.52      534.96     64.33 o 
  -4   6   9      878.12     1064.11      3.63 o 
  -3   6   9      372.87      399.45      2.87 o 
  -2   6   9     1512.17     1464.10      5.26 o 
  -1   6   9      364.76      361.26      3.36 o 
   0   6   9     2223.07     2094.52      7.23 o 
   1   6   9        0.48       14.53     16.11 o 
   2   6   9      843.21      888.57     35.94 o 
   3   6   9      288.45      309.16     28.71 o 
   4   6   9      729.06      673.09      5.91 o 
   5   6   9        1.71       -2.18      3.30 o 
   6   6   9      144.29      170.90      5.73 o 
   7   6   9       37.41       23.74      1.79 o 
   8   6   9      271.91      241.53     31.59 o 
   9   6   9        9.18        5.39      1.57 o 
  -3   7   9        2.77       11.90      1.18 o 
  -2   7   9       15.84       12.52      2.00 o 
  -1   7   9      380.26      441.46      3.63 o 
   0   7   9       23.08       24.46      2.73 o 
   1   7   9      271.24      266.10      4.01 o 
   2   7   9       31.96      331.35    115.16 o 
   3   7   9     1747.67     1915.19     41.16 o 
   4   7   9       51.08       56.25      2.32 o 
   5   7   9     2846.59     2825.08      6.73 o 
   6   7   9       26.92       41.31      9.02 o 
   7   7   9     1261.13     1058.86      4.43 o 
   8   7   9        2.67        3.46      3.04 o 
   9   7   9      415.71      363.14      1.67 o 
  -2   8   9      726.64      853.09      3.22 o 
  -1   8   9      325.77      404.22      3.08 o 
   0   8   9      838.17      884.92      4.43 o 
   1   8   9      288.76      343.90      3.95 o 
   2   8   9      962.04      950.59      5.50 o 
   3   8   9        0.69        1.24      4.73 o 
   4   8   9      359.30      374.14      4.11 o 
   5   8   9      105.49      118.90      2.83 o 
   6   8   9      197.49      206.89      9.46 o 
   7   8   9        0.58       10.80      4.63 o 
   8   8   9        1.02        3.93      1.17 o 
  -1   9   9       23.17       24.33      1.20 o 
   0   9   9        0.80       15.17      1.54 o 
   1   9   9      450.95      405.16      2.64 o 
   2   9   9        3.40       24.79      2.03 o 
   3   9   9      322.43      316.32      7.00 o 
   4   9   9       44.52       39.92      5.74 o 
   5   9   9     1097.25      994.39     21.86 o 
   6   9   9       52.13       45.04      2.96 o 
   0  -5  10      325.87      309.11     24.44 o 
   1  -5  10       27.19       28.75      1.85 o 
   2  -5  10      150.32      115.51      1.85 o 
  -3  -4  10      185.61      186.84      1.22 o 
  -2  -4  10       50.37       55.28      2.39 o 
  -1  -4  10      305.94      321.38      2.86 o 
   0  -4  10      135.06      111.47      2.62 o 
   1  -4  10      992.96     1133.14     26.04 o 
   2  -4  10      232.42      231.06     11.68 o 
   3  -4  10     1131.38     1253.10      4.29 o 
   4  -4  10      283.39      328.82      2.53 o 
   5  -4  10      538.19      652.98      3.10 o 
  -4  -3  10      971.96      972.38     11.79 o 
  -3  -3  10       11.18       10.00      2.09 o 
  -2  -3  10       10.43       26.96      8.40 o 
  -1  -3  10        1.39        5.59      2.98 o 
   0  -3  10      110.44       97.40      3.57 o 
   1  -3  10       10.31       12.93      3.68 o 
   2  -3  10      352.66      309.29      4.45 o 
   3  -3  10        0.98        6.76      3.11 o 
   4  -3  10       58.73       86.93      2.83 o 
   5  -3  10        1.52       33.66      2.50 o 
   6  -3  10       53.26       51.72      2.40 o 
  -5  -2  10        4.10        4.44      1.27 o 
  -4  -2  10       31.52       42.09      2.22 o 
  -3  -2  10       55.17       71.43      2.96 o 
  -2  -2  10        8.52       13.48      3.11 o 
  -1  -2  10      711.53      528.63      5.29 o 
   0  -2  10      119.52       95.36      4.25 o 
   1  -2  10     1124.17      974.16      6.49 o 
   2  -2  10      164.03      176.74      4.23 o 
   3  -2  10     1974.92     2103.44      8.10 o 
   4  -2  10      239.20      245.06      3.64 o 
   5  -2  10     1493.97     1440.91      5.20 o 
   6  -2  10      275.54      258.52      3.23 o 
   7  -2  10      462.03      614.04      3.80 o 
  -5  -1  10       35.15       32.95      1.92 o 
  -4  -1  10     1945.80     1961.63      5.85 o 
  -3  -1  10        6.22        7.52      6.26 o 
  -2  -1  10     1764.67     1454.59    236.68 o 
  -1  -1  10       41.29       51.76     16.45 o 
   0  -1  10        4.71       12.35      6.24 o 
   1  -1  10        0.50       -2.77      2.77 o 
   2  -1  10        5.72       23.28      2.92 o 
   3  -1  10        3.70        7.59      3.04 o 
   4  -1  10      175.33      222.13      3.48 o 
   5  -1  10       17.46       19.37      2.44 o 
   7  -1  10       10.71        9.63      2.48 o 
   8  -1  10      136.26      214.10     20.62 o 
  -4   0  10        3.30        6.71      1.95 o 
  -3   0  10       28.47       55.71      8.28 o 
  -2   0  10       24.94       14.12      3.99 o 
  -1   0  10      162.20      125.08     10.70 o 
   0   0  10        7.97       -3.66      3.85 o 
   1   0  10     1476.12     1458.67      9.23 o 
   2   0  10      170.45      199.83     18.29 o 
   3   0  10     2178.16     2540.56      5.53 o 
   4   0  10       90.81      102.51      2.64 o 
   5   0  10     2213.12     2038.81    110.16 o 
   6   0  10      104.57       83.94      2.36 o 
   7   0  10     1217.06     1114.51      4.65 o 
   8   0  10      145.80      116.54      7.42 o 
  -5   1  10       16.45       10.77      2.24 o 
  -4   1  10     1479.25     1267.67     89.83 o 
  -3   1  10       18.33       12.15      5.28 o 
  -2   1  10     3096.75     1832.50    247.34 o 
  -1   1  10       30.42       38.13     12.38 o 
   0   1  10     1883.03     1611.19    156.11 o 
   1   1  10       60.58       72.22     12.86 o 
   2   1  10       15.03       38.62      2.51 o 
   3   1  10        4.03       -0.19      4.06 o 
   4   1  10       64.85      205.88      7.55 o 
   5   1  10        1.35       10.96      2.96 o 
   6   1  10       11.78       21.40      1.94 o 
   7   1  10       22.53       56.14      2.32 o 
   8   1  10      128.03      128.00     10.98 o 
   9   1  10       10.32       10.47      6.22 o 
  -5   2  10       29.25       23.55      2.23 o 
  -4   2  10        3.01        7.43      3.11 o 
  -3   2  10      191.82      110.33      4.10 o 
  -2   2  10        0.22       -2.53      3.44 o 
  -1   2  10      178.63      166.64      3.71 o 
   0   2  10       30.42       32.64      3.45 o 
   1   2  10      354.12      489.46     11.45 o 
   2   2  10       52.24       64.80      2.25 o 
   3   2  10     1952.69     2634.03     21.36 o 
   4   2  10       80.27       99.92      2.79 o 
   5   2  10     2387.27     2014.34     35.58 o 
   6   2  10        9.65        9.60      1.63 o 
   7   2  10     1340.71     1011.26     22.82 o 
   8   2  10       18.29       16.43      2.99 o 
   9   2  10      597.84      622.94      2.41 o 
  -5   3  10       61.57       43.46      2.21 o 
  -4   3  10     1593.98     1409.67      6.56 o 
  -3   3  10        2.99       12.84      3.23 o 
  -2   3  10     1978.88     1605.39      7.14 o 
  -1   3  10        4.56        3.84      2.59 o 
   0   3  10     2808.91     2808.63    131.67 o 
   1   3  10      198.54      267.90     17.34 o 
   2   3  10     1050.12     1257.01     26.22 o 
   3   3  10       37.95       40.51     14.10 o 
   4   3  10       35.86       50.16      2.17 o 
   5   3  10       16.17       75.26      5.45 o 
   6   3  10      200.58      158.90      4.98 o 
   8   3  10       21.62       25.67      3.86 o 
   9   3  10        4.77       47.29      1.56 o 
  -4   4  10        1.08       -0.53      2.32 o 
  -3   4  10      287.38      283.25      5.82 o 
  -2   4  10        4.80        6.91      3.62 o 
  -1   4  10      756.65      803.11     17.91 o 
   0   4  10       22.21       21.61      1.44 o 
   1   4  10      249.38      306.46      5.37 o 
   2   4  10       58.73       65.65      2.99 o 
   3   4  10      530.01      626.52      8.10 o 
   4   4  10       63.84       55.01      4.78 o 
   5   4  10     1721.91     1637.89     55.82 o 
   6   4  10       15.13       17.26     14.43 o 
   7   4  10     1534.35     1306.12    173.50 o 
   8   4  10        2.06        1.14      2.70 o 
   9   4  10      484.03      474.45      2.91 o 
  -3   5  10       12.46        8.75      1.22 o 
  -2   5  10     1867.32     1711.84     12.28 o 
  -1   5  10        1.06        8.70      6.07 o 
   0   5  10     1589.69     1591.31      3.80 o 
   1   5  10        0.00        1.59      1.49 o 
   2   5  10     1321.61     1430.86     37.76 o 
   3   5  10      228.57      222.21      6.13 o 
   4   5  10      290.85      285.63     30.32 o 
   5   5  10        8.96        9.63      3.80 o 
   6   5  10       68.78       50.75     20.59 o 
   7   5  10       15.78        6.85      7.47 o 
   8   5  10      227.95      169.70      3.91 o 
   9   5  10        0.02       18.95      0.99 o 
  -3   6  10       24.81      123.99      1.85 o 
  -2   6  10        0.05       -1.94      1.94 o 
  -1   6  10      764.17      799.82      4.08 o 
   0   6  10        0.32        2.50      2.32 o 
   1   6  10     1126.90     1286.97    135.29 o 
   2   6  10       82.74       75.53      5.02 o 
   3   6  10      146.30      153.12      7.93 o 
   4   6  10       58.73       63.95      2.62 o 
   5   6  10      431.96      385.78      7.97 o 
   6   6  10       22.21       31.11     11.37 o 
   7   6  10      906.23      870.12     54.28 o 
   8   6  10        2.11        0.29      4.99 o 
  -3   7  10      195.12      274.53      1.97 o 
  -2   7  10      893.63      975.53      3.54 o 
  -1   7  10        9.87       19.48      2.20 o 
   0   7  10     1232.53     1278.39      5.17 o 
   1   7  10       10.81        4.61      2.87 o 
   2   7  10      702.35      823.18     63.62 o 
   3   7  10        3.92        8.96      8.62 o 
   4   7  10      308.85      351.12      7.46 o 
   5   7  10      122.84      130.12      9.24 o 
   6   7  10       26.89       58.76     13.65 o 
   7   7  10        2.37        1.87      2.20 o 
   8   7  10       74.68       65.75      4.11 o 
  -2   8  10       21.06       29.53      1.35 o 
  -1   8  10      250.43      273.15      2.33 o 
   0   8  10       17.75       16.12      2.17 o 
   1   8  10      970.05     1032.93      4.85 o 
   2   8  10       10.38       72.84      3.34 o 
   3   8  10      889.69      902.86      4.94 o 
   4   8  10       72.65       52.37      3.05 o 
   5   8  10       49.37       50.55      2.46 o 
   6   8  10       30.97       35.04      1.95 o 
   7   8  10      156.41      148.45      1.77 o 
   0   9  10      544.71      502.46      2.05 o 
   1   9  10       55.02       58.80      1.60 o 
   2   9  10      399.15      352.87      2.42 o 
   3   9  10       11.60       11.39      1.74 o 
   4   9  10      154.97      130.42      1.87 o 
   5   9  10       10.50       16.83      1.31 o 
   6   9  10       19.95       14.40      1.07 o 
  -1  -4  11      166.31      162.21      1.62 o 
   0  -4  11      153.76      153.31      1.88 o 
   1  -4  11       61.56       62.75      1.82 o 
   2  -4  11       24.89       25.30      1.64 o 
   3  -4  11        7.39       23.00      1.33 o 
  -3  -3  11      278.98      268.22      1.79 o 
  -2  -3  11      475.82      459.00      2.80 o 
  -1  -3  11     1165.63     1216.28      4.51 o 
   0  -3  11      269.68      269.08      3.28 o 
   1  -3  11     2124.47     2392.81      7.15 o 
   2  -3  11      184.01      268.75      3.90 o 
   3  -3  11      479.42      553.67      4.12 o 
   4  -3  11      570.37      630.22      3.33 o 
   5  -3  11      468.44      558.96      3.30 o 
  -3  -2  11        8.16        8.15      1.96 o 
  -2  -2  11      912.36      918.94      4.43 o 
  -1  -2  11      227.74      206.58      3.56 o 
   0  -2  11      687.07      526.25      5.02 o 
   1  -2  11      229.75      209.59      4.27 o 
   2  -2  11      106.47       91.19      3.80 o 
   3  -2  11        2.04        0.68      3.23 o 
   4  -2  11        0.20       19.22      2.68 o 
   5  -2  11       37.43       61.30      2.44 o 
   6  -2  11      185.55      253.82      2.78 o 
   7  -2  11      223.19      339.13      2.53 o 
  -4  -1  11       52.78       53.22      1.73 o 
  -3  -1  11      301.52      285.23      2.86 o 
  -2  -1  11      441.33      316.92      3.76 o 
  -1  -1  11      918.56      525.23      5.25 o 
   0  -1  11      573.00      384.38      4.75 o 
   1  -1  11     2094.50     1771.87      7.59 o 
   2  -1  11      236.52      261.55      4.16 o 
   3  -1  11     3318.86     3680.73      9.37 o 
   4  -1  11      172.81      199.47      3.28 o 
   5  -1  11      715.34      718.84      3.70 o 
   6  -1  11      445.23      502.97      3.54 o 
   7  -1  11      388.12      517.48      3.17 o 
  -4   0  11     1223.11     1199.47     16.54 o 
  -3   0  11        5.80       15.04      3.77 o 
  -2   0  11      611.74      467.01    125.51 o 
  -1   0  11        0.84       -0.01      2.09 o 
   0   0  11      750.24      568.11     46.71 o 
   1   0  11      273.51      238.86     18.21 o 
   2   0  11      287.65      331.59      5.27 o 
   3   0  11      269.76      288.90     23.34 o 
   4   0  11       10.95       55.82      2.59 o 
   5   0  11       41.87       60.49      2.10 o 
   6   0  11       42.80       65.58      2.22 o 
   7   0  11       55.26       50.39      2.10 o 
   8   0  11      258.83      260.91     41.65 o 
  -4   1  11       22.24       42.05      4.12 o 
  -3   1  11     1371.95     1016.55     59.23 o 
  -2   1  11      173.10      148.78      2.86 o 
  -1   1  11     1095.90      744.96     65.25 o 
   0   1  11      535.63      461.68     56.13 o 
   1   1  11     1657.41     1805.21     33.13 o 
   2   1  11      434.70      566.79      6.79 o 
   3   1  11     2398.99     2975.40     20.89 o 
   4   1  11       94.38      116.93      6.06 o 
   5   1  11     3154.03     2724.53     41.92 o 
   6   1  11       93.65       67.69      1.82 o 
   7   1  11      651.57      544.09     20.82 o 
   8   1  11      208.49      216.04      3.72 o 
  -4   2  11      649.72      583.00      3.32 o 
  -3   2  11       22.72       19.51      3.20 o 
  -2   2  11     1882.78     1238.60      6.66 o 
  -1   2  11      109.47       85.87      3.23 o 
   0   2  11      471.24      456.40      4.46 o 
   1   2  11        2.28        7.36      3.77 o 
   2   2  11      306.34      407.75      9.08 o 
   3   2  11      272.39      326.47      3.84 o 
   4   2  11       32.93       57.08      1.62 o 
   5   2  11      213.44      150.15      8.99 o 
   6   2  11       22.45       45.00      9.01 o 
   7   2  11       87.82       61.27      5.62 o 
   8   2  11      148.57      111.00      3.21 o 
  -4   3  11       26.92       13.19      2.06 o 
  -3   3  11      605.43      419.36      3.65 o 
  -2   3  11        8.09        7.60      2.49 o 
  -1   3  11     2815.34     2500.67      7.79 o 
   0   3  11      285.69      315.37     13.69 o 
   1   3  11     2171.01     2649.91    267.70 o 
   2   3  11      375.20      456.93     40.21 o 
   3   3  11     1842.03     2055.82     60.95 o 
   4   3  11      223.54      222.03      4.71 o 
   5   3  11     1794.70     1491.40      9.46 o 
   6   3  11       12.34       21.92      4.67 o 
   7   3  11     1778.26     1409.18      7.17 o 
   8   3  11       31.50       43.33      2.78 o 
   9   3  11      337.47      311.08      2.26 o 
  -4   4  11      827.89      824.48      3.37 o 
  -3   4  11       93.44       92.55      2.40 o 
  -2   4  11      689.98      630.81      3.88 o 
  -1   4  11        0.17       -1.49      2.33 o 
   0   4  11     1521.55     1674.75      5.98 o 
   1   4  11      241.63      257.25      5.40 o 
   2   4  11      119.01      141.57     15.29 o 
   3   4  11        2.96        2.57      7.10 o 
   4   4  11       29.70       25.91      4.47 o 
   5   4  11      144.37      113.84      4.90 o 
   6   4  11        1.39        6.09      3.72 o 
   7   4  11      108.55      122.73      3.36 o 
   8   4  11       82.55       72.55      2.48 o 
   9   4  11       51.59       41.30      1.43 o 
  -3   5  11       81.98      106.05      2.01 o 
  -2   5  11       61.65       72.79      1.28 o 
  -1   5  11     1223.35     1144.15     39.46 o 
   0   5  11        3.90        6.55      3.85 o 
   1   5  11     3328.57     3444.13     31.63 o 
   2   5  11      194.41      254.56      3.86 o 
   3   5  11     2473.05     2568.20     28.79 o 
   4   5  11      138.74      132.30      2.95 o 
   5   5  11     1389.31     1266.85      8.65 o 
   6   5  11       64.98       64.39      3.66 o 
   7   5  11      912.75      731.45     40.66 o 
   8   5  11        0.14       -1.72      1.72 o 
  -2   6  11      963.42     1012.29      3.29 o 
  -1   6  11       68.41       71.05      1.92 o 
   0   6  11      473.47      498.98      3.32 o 
   1   6  11       14.14       10.95      1.57 o 
   2   6  11      552.91      533.18     34.10 o 
   3   6  11      129.99       92.42      7.37 o 
   4   6  11        0.96        4.50      5.49 o 
   5   6  11        0.79        1.17      2.04 o 
   6   6  11        9.93       19.91      7.14 o 
   7   6  11       43.44       38.34      6.02 o 
   8   6  11       11.64        5.85      0.95 o 
  -2   7  11       25.60       21.64      1.31 o 
  -1   7  11      242.09      316.61      2.41 o 
   0   7  11       85.41      101.04      2.35 o 
   1   7  11     1291.76     1327.36      5.29 o 
   2   7  11       36.09       60.75      3.07 o 
   3   7  11     2292.63     2247.04      4.83 o 
   4   7  11       60.53       72.88      9.94 o 
   5   7  11     1667.39     1542.99     24.98 o 
   6   7  11       22.84       28.26      1.88 o 
   7   7  11      705.16      628.92      2.81 o 
   0   8  11      685.26      785.60      3.08 o 
   1   8  11       27.04       31.89      2.10 o 
   2   8  11      201.65      211.56      3.08 o 
   3   8  11       10.73       14.58      2.38 o 
   4   8  11       67.24       76.94      2.16 o 
   5   8  11       13.15        1.39      1.74 o 
   6   8  11       43.21       28.30      1.53 o 
   2   9  11       59.10       54.55      1.38 o 
   3   9  11      796.57      629.42      2.29 o 
   4   9  11       42.84       11.11      1.26 o 
   0  -3  12      111.23      132.56      1.85 o 
   1  -3  12       18.09       21.73      1.78 o 
   2  -3  12        9.17       10.96      1.78 o 
   3  -3  12       18.26       30.45      1.48 o 
  -2  -2  12      120.30      124.04      1.72 o 
  -1  -2  12     1046.40     1015.11      3.88 o 
   0  -2  12      578.75      507.21      3.49 o 
   1  -2  12      634.53      542.87      4.13 o 
   2  -2  12      537.46      514.97      4.22 o 
   3  -2  12      436.32      493.88      3.69 o 
   4  -2  12      216.74      209.31      2.36 o 
   5  -2  12      481.50      619.55      3.12 o 
  -2  -1  12      333.56      283.54      2.69 o 
  -1  -1  12        1.69        2.54      2.49 o 
   0  -1  12       40.10       32.41      3.14 o 
   2  -1  12       42.61       26.90      3.00 o 
   3  -1  12        0.32        7.83      2.56 o 
   4  -1  12       99.47      126.94      2.44 o 
   5  -1  12       63.19       84.92      2.13 o 
   6  -1  12       39.26       70.50      1.99 o 
  -3   0  12      244.66      244.68      2.04 o 
  -2   0  12      398.29      359.57     52.83 o 
  -1   0  12     1780.82     1475.18    288.63 o 
   0   0  12      220.35      225.44     20.30 o 
   1   0  12     2288.57     2255.97    110.89 o 
   2   0  12      697.52      753.44     35.61 o 
   3   0  12      861.66      989.28      4.65 o 
   4   0  12      587.21      617.28      3.38 o 
   5   0  12      414.06      469.48      2.77 o 
   6   0  12      146.96      123.87      2.10 o 
   7   0  12      387.97      477.25      2.52 o 
  -3   1  12      198.07      204.28      2.26 o 
  -2   1  12      355.84      287.34     26.97 o 
  -1   1  12      266.79      207.80      5.44 o 
   0   1  12      284.38      243.10     21.82 o 
   1   1  12        9.45       21.68      6.12 o 
   2   1  12        8.77       76.31     38.43 o 
   3   1  12       98.27      140.05     38.21 o 
   4   1  12        3.97       19.46      1.88 o 
   5   1  12       35.82       50.29      1.48 o 
   6   1  12      236.43      209.46     61.69 o 
   7   1  12      123.61       87.61     35.39 o 
  -3   2  12      190.35      225.19      2.45 o 
  -2   2  12      285.78      187.21      3.37 o 
  -1   2  12      897.30      795.44      5.32 o 
   0   2  12      438.59      503.18      4.80 o 
   1   2  12     2698.48     3105.51    248.02 o 
   2   2  12      207.44      334.24     52.41 o 
   3   2  12     2669.54     3375.03    137.26 o 
   4   2  12      449.20      451.21     28.83 o 
   5   2  12      677.32      593.73     28.09 o 
   6   2  12      407.64      310.06     41.61 o 
   7   2  12      287.96      148.56      3.54 o 
  -3   3  12      197.88      198.80      2.55 o 
  -2   3  12      529.19      381.20      3.54 o 
  -1   3  12       50.20       34.54      2.71 o 
   0   3  12      157.18      162.80      3.36 o 
   1   3  12      160.13      185.21      2.38 o 
   2   3  12       83.29      142.94      9.16 o 
   3   3  12        7.49       33.03      5.03 o 
   4   3  12      154.56      165.87     33.82 o 
   5   3  12      133.26      175.36      4.58 o 
   6   3  12      106.81       58.70      4.04 o 
   7   3  12       76.43       44.21      3.02 o 
   8   3  12      282.12      236.83      2.39 o 
  -3   4  12      638.92      805.29      3.27 o 
  -2   4  12       87.77       76.26      2.34 o 
  -1   4  12      523.25      640.34      3.99 o 
   0   4  12      347.61      413.15      3.35 o 
   1   4  12     1705.56     2190.58     94.05 o 
   2   4  12      257.03      369.85     16.57 o 
   3   4  12     2383.01     3007.93     61.70 o 
   4   4  12      114.93      145.52      7.76 o 
   5   4  12     1676.24     1477.73      7.89 o 
   6   4  12      187.48      158.27      3.59 o 
   7   4  12      310.98      274.65      3.04 o 
   8   4  12      185.57      151.72      1.90 o 
  -2   5  12      313.93      331.25      2.15 o 
  -1   5  12       50.38       67.03      1.83 o 
   0   5  12      230.87      213.56      2.27 o 
   1   5  12        0.97        9.20      1.75 o 
   2   5  12        4.10       17.47      1.58 o 
   3   5  12       53.64       40.26      9.50 o 
   4   5  12        0.52       48.79      4.24 o 
   5   5  12        0.19       -3.07      3.07 o 
   6   5  12      258.54      204.70      3.04 o 
   7   5  12       87.51       76.44      2.03 o 
   8   5  12      182.67      151.45      1.61 o 
  -1   6  12      971.77     1127.09      2.92 o 
   0   6  12       43.37       34.15      1.48 o 
   1   6  12      789.04      893.74      7.79 o 
   2   6  12      207.25      201.28      4.43 o 
   3   6  12     1736.68     1844.86     68.82 o 
   4   6  12       58.95       78.50     10.83 o 
   5   6  12     1254.77     1279.60     55.44 o 
   6   6  12       41.77       44.32     11.94 o 
   7   6  12      613.27      490.14      2.42 o 
   0   7  12      150.44      163.02      1.74 o 
   1   7  12        0.12       -1.66      1.66 o 
   2   7  12       11.86       11.39      1.83 o 
   3   7  12       16.60       13.39      2.16 o 
   4   7  12       50.68       44.98      4.15 o 
   5   7  12       13.02       12.64      4.92 o 
   6   7  12       48.06       37.30      1.04 o 
   3   8  12      661.03      610.05      2.70 o 
   4   8  12       54.27       41.40      1.51 o 
   5   8  12      940.60      833.35      2.38 o 
   1  -2  13      115.97      109.59      1.59 o 
   2  -2  13       63.06       49.93      1.54 o 
   3  -2  13       15.79       29.74      1.27 o 
   0  -1  13      748.12      589.89      2.99 o 
   1  -1  13      824.82      568.14      3.53 o 
   2  -1  13      724.34      625.98      3.53 o 
   3  -1  13      213.48      198.94      2.32 o 
   4  -1  13      738.79      759.57      2.86 o 
   5  -1  13       36.51       40.24      1.45 o 
  -1   0  13       46.10       36.01      1.80 o 
   0   0  13       10.64       41.18      1.85 o 
   1   0  13        1.14       59.79      2.11 o 
   2   0  13       26.26       38.46      2.27 o 
   3   0  13      334.46      359.09      2.73 o 
   4   0  13      178.13      170.41      1.85 o 
   5   0  13       29.65       54.83      1.60 o 
  -1   1  13     1302.79     1351.32      3.98 o 
   0   1  13      562.05      559.00     73.01 o 
   1   1  13     1837.55     1979.38     83.05 o 
   2   1  13      605.29      750.03     90.14 o 
   3   1  13     1045.46     1098.23      3.73 o 
   4   1  13      597.25      548.61      2.41 o 
   5   1  13      193.49      220.25      1.82 o 
   6   1  13      522.01      523.04      2.20 o 
  -2   2  13      124.83      125.41      1.66 o 
  -1   2  13      107.71       91.02      2.30 o 
   0   2  13        3.56        9.65      2.45 o 
   1   2  13        5.84       46.68      2.41 o 
   2   2  13       53.78      182.24      3.23 o 
   3   2  13       54.08      161.02      3.01 o 
   4   2  13      192.98      312.20      3.50 o 
   5   2  13      414.22      378.24      3.51 o 
   6   2  13      264.92      193.93      2.77 o 
  -2   3  13      556.50      478.84      2.50 o 
  -1   3  13      615.30      603.05      3.40 o 
   0   3  13      589.88      774.28      4.05 o 
   1   3  13     1781.93     2502.69      6.57 o 
   2   3  13      427.75      624.96     75.53 o 
   3   3  13     2181.55     2753.42    147.28 o 
   4   3  13      236.89      292.67      3.91 o 
   5   3  13      747.28      707.75      4.81 o 
   6   3  13      297.48      244.92      3.33 o 
   7   3  13      112.85       78.23      2.08 o 
  -1   4  13       12.31       36.56      1.74 o 
   0   4  13       74.27      112.91      2.20 o 
   1   4  13       36.33       76.02      2.03 o 
   2   4  13       49.38      117.96     35.24 o 
   3   4  13       81.89       91.04     15.02 o 
   4   4  13      283.01      297.97      4.13 o 
   5   4  13      109.36       81.35      3.44 o 
   6   4  13      414.59      372.67      3.33 o 
   7   4  13      258.52      210.07      2.14 o 
   0   5  13      696.76      798.77      2.86 o 
   1   5  13      896.56     1216.70      3.66 o 
   2   5  13      456.12      618.12      2.84 o 
   3   5  13     1496.08     1637.25      6.40 o 
   4   5  13      188.01      218.01      3.94 o 
   5   5  13     1372.59     1365.32      5.34 o 
   6   5  13       41.89       51.48      2.12 o 
   7   5  13      292.94      263.96      1.86 o 
   4   6  13      177.51      141.39      2.40 o 
   5   6  13       99.03       74.87      2.00 o 
   6   6  13      381.77      290.74      2.01 o 
   1   2  14      226.00      330.70      2.49 o 
   2   2  14     1240.68     1967.43      4.93 o 
   0   3  14        0.20        3.98      1.47 o 
   1   3  14       93.57      230.28      2.10 o 
   2   3  14       60.15      197.80      2.17 o 
   1   4  14      567.61      899.49      2.90 o 
   2   4  14      916.89     1515.37      3.86 o 
   4   4  14      700.16      782.98      3.66 o 
   5   4  14      179.87      128.58      2.10 o 
                                                 
